# Supplementary material for: Integrated metabolome and transcriptome analysis reveals salicylic acid and flavonoid pathways’ key roles in cabbage’s defense responses to Xanthomonas campestris pv. campestris
Source: Front Plant Sci. 2022 Oct 31;13:1005764. doi: 10.3389/fpls.2022.1005764 (PMC9659849; doi:10.3389/fpls.2022.1005764)
Supplement: Supplementary file 7 [file DataSheet_1.xlsx]

## Sheet: Supplementary Table 1
Supplementary Table 1. Primers for qRT-PCR analysis
Gene ID	Annotation	Primer sequences (5'-3')	Melting Temperature (Tm)	Product Size (bp)
BolC08g033240.2J	PRX34	CTAAGATCGGACCCTCGTATCG	60.7	110
		CGGAACGATGTCGTGTTGTCT	60.6
BolC06g032950.2J	GLP1	TTCAAGACTTCTGTGTGGCCAA	60.6	127
		TTTGTAGTGTTTCCAGGAGTGCC	61
BolC06g031350.2J	ICS1	GACCAGCAAATCGGAGCAATC	62	130
		CGTTCTCGTTGTCGTTCGCT	61.2
BolC06g032050.2J	SARD1	CTTCGATCATTTTCTCGGTCACC	62.7	146
		TGAAGTGGATTGTTGTCCTCGTC	61.5
BolC02g031170.2J	MYB96	ATGGACTAATTACCTTCGTCCTGG	60.9	142
		ATCATTGTCGGTTCTCTGTGGTAG	60.1
BolC03g040930.2J	BSMT1	TGAGAGCGCTACGTATGAGTGGT	61.7	150
		TGATGTAGCCTGGAAAGTCCAAG	61.1
BolC05g037770.2J	MYC2	TACAAAGGAGAAGAAGACAAGGCA	60.4	96
		CAACACCTTCTTACGATACTCCTGA	59.9
BolC02g030760.2J	CORI7	AAAACAGGAACCACCTGGCTC	60.6	134
		AACGCGAAGTCTATCTCCACGT	60.7
BolC01g042140.2J	EIN3	GGATTTTCTCAGCCAAGGCC	61.1	179
		GGTTGAAGCAGTGACACGTTTTG	62.2
BolC07g016930.2J	ERF11	CAGAGATCCGCACAAGAAGACA	60.3	152
		TCTCGTTGTTGTCGACCATGTAG	60.2
BolC04g062040.2J	PAL1	ATGGAGAGTATGGGCAAAGGC	60.7	171
		GGAGTGTGGTAATGTGTGGGATG	61.5
BolC06g036850.2J	4CL3	GCCTCTTTTCCACATCTACTCGC	62.3	96
		GCCCCGATTTCGAATTTGTG	62.7
BolC09g059140.2J	CHS	GTCGACTATAAGGAAACGCCACAT	61.8	166
		CCATTCTTTGATGGCCTTCACT	60.8
BolC09g066690.2J	CHIL	TTCAAGTGAAGTTCACGGCCATA	62.3	151
		ATAACCTTTTCAATCTCCCCGGA	63.2
BolC05g041630.2J	4CL5	AAAGCTGGCGAAATATGTATCCG	62.8	89
		TCTTTATCTATGGTTCGGGCAGT	60.1
BolC05g045950.2J	Actin2	CAATCGTCTGTGACAATGGTACG	60.5	148
		TCACCAACGTAGGCATCCTTCT	61.2

## Sheet: Supplementary Table 2
Supplementary Table 2. Identified differentially accumulated metabolites in cabbage lines following by Xcc infection
Compounds	Class I	Class II	Integral Area																								Log2 Fold Change
			R7M-1	R7M-2	R7M-3	R12M-1	R12M-2	R12M-3	S7M-1	S7M-2	S7M-3	S12M-1	S12M-2	S12M-3	R7M-CK1	R7M-CK2	R7M-CK3	R12M-CK1	R12M-CK2	R12M-CK3	S7M-CK1	S7M-CK2	S7M-CK3	S12M-CK1	S12M-CK2	S12M-CK3	Log2FC-R7M-CK_vs_R7M	Log2FC-R12M-CK_vs_R12M	Log2FC-S7M-CK_vs_S7M	Log2FC-S12M-CK_vs_S12M	Log2FC-S7M_vs_R7M	Log2FC-S12M_vs_R12M	Log2FC-S7M-CK_vs_R7M-CK	Log2FC-S12M-CK_vs_R12M-CK
N-benzylformamide	Alkaloids	Alkaloids	857230	309840	1647900	1195300	1293100	554360	1941100	1890000	2148600	1695100	2938200	1195800	357600	224900	1019800	454150	1232700	598920	1001500	1560000	2662000	1754300	921200	1204700	NA	NA	NA	NA	NA	NA	-1.70487	-0.700557
2(3H)-Benzothiazolone	Alkaloids	Alkaloids	296550	278580	175200	276700	232940	302080	179340	168590	224580	169920	162880	178490	255890	294770	346480	237330	274970	285570	244180	358360	252100	241070	207500	212990	NA	NA	NA	NA	NA	0.66684	NA	NA
Spermidine	Alkaloids	Alkaloids	1563100	1098600	806980	1347000	752480	990380	5156600	4650500	5117500	3014300	2907000	3663200	3102500	1926200	3857700	1305700	2070900	1013100	4174400	6459600	6245000	4298400	2360400	4598100	-1.35721	NA	NA	NA	-2.10523	-1.63316	-0.925558	-1.11022
Spermine	Alkaloids	Alkaloids	39333000	42746000	36527000	38124000	42875000	51096000	47471000	52073000	55870000	53692000	42819000	47936000	32312000	35763000	32794000	39853000	38318000	41688000	53027000	57165000	60473000	51840000	63456000	52851000	NA	NA	NA	NA	NA	NA	-0.758684	NA
Betaine	Alkaloids	Alkaloids	145550	126930	103660	216620	94502	90227	361310	365000	189510	98664	196470	229320	260870	164040	295440	80760	154840	220410	105230	125700	90355	388260	51069	196660	-0.937428	NA	1.51121	NA	-1.28379	NA	1.16484	NA
O-Phosphorylethanolamine	Alkaloids	Alkaloids	3310.8	6575.8	7408.7	7394.8	5649.7	6307.5	4187.1	18113	8342.8	9558.7	14418	13699	589.99	7634.7	603.9	5693	3901.4	4212.9	4763.2	7449.7	3875.9	5068.6	5287.6	1788.3	0.970125	NA	NA	1.63333	NA	-0.961152	NA	NA
N-Oleoylethanolamine	Alkaloids	Alkaloids	4586	6859.4	7013.6	12573	14179	10132	6269.2	5541.5	7912.9	13395	18356	18030	4946.9	18939	15131	13452	15164	11298	17482	11280	17024	9652.6	11610	7438.8	-1.07977	NA	-1.21498	0.794474	NA	NA	NA	NA
DL-2-Aminoadipic acid	Alkaloids	Alkaloids	116360	219960	152280	163450	194120	198550	262840	305340	407590	818700	443650	741520	94208	184630	143100	146890	136160	82592	251280	309530	469700	366610	548770	534840	NA	0.604964	NA	NA	-0.997887	-1.84932	-1.28826	2.05263
Lumichrome	Alkaloids	Alkaloids	36692	47936	41447	24885	30590	28632	38319	41471	26030	12332	19029	24299	40164	39226	26130	46652	57802	33217	29872	33087	27865	30170	32037	26426	NA	-0.710927	NA	-0.671203	NA	NA	NA	-0.863779
Caffeine	Alkaloids	Alkaloids	115560	40479	68220	87489	46945	45645	41130	21472	131030	12429	13121	78668	59672	20233	47191	57998	48191	38769	43421	61752	27500	54302	39162	901610	0.819247	NA	NA	NA	NA	NA	NA	NA
N-Acetylcadaverine	Alkaloids	Alkaloids	2240400	2532200	1441900	1442500	2044400	2344300	1663200	1984600	3523800	2203100	1940300	2685800	1127800	2281800	1197400	1582600	1373400	1182900	1831300	1487000	2743500	2873100	4656600	3219300	NA	NA	NA	-0.654414	NA	NA	NA	NA
9-Aminoacridine	Alkaloids	Alkaloids	13658	21126	12057	13284	20953	19074	10866	15928	20330	36789	42487	46367	7627.5	11432	15607	16555	11503	5077	1916	3182	6977.3	1896	4150.3	3161.5	NA	0.686077	1.9644	3.77033	NA	-1.23683	1.52148	NA
Phenylethanolamine	Alkaloids	Alkaloids	87933	121490	137990	83290	103250	92531	18261	21599	28209	19022	18873	7543.8	111440	128560	117600	111220	109280	144130	54562	61578	90047	23241	40625	35030	NA	NA	-1.59888	-1.12199	2.35158	2.61864	0.794393	NA
Histidinol	Alkaloids	Alkaloids	15070000	14167000	13235000	12494000	12271000	14045000	12955000	13550000	15434000	17444000	14156000	15599000	9095500	11166000	11232000	13981000	15275000	13397000	16943000	17278000	18066000	18255000	18757000	20860000	NA	NA	NA	NA	NA	NA	-0.731398	NA
5-Aminolevulinate	Alkaloids	Alkaloids	545130	142610	857130	586810	1161400	404730	2043600	2352000	2308100	1683300	2195400	1110800	252020	176900	426080	550720	552790	503340	1516500	2208500	2738500	2231200	2251800	2586600	NA	NA	NA	NA	-2.11747	NA	-2.91832	NA
Choline	Alkaloids	Alkaloids	3780700	4201900	3851900	5109500	4192600	3095500	3396200	5004700	6696500	5835100	2539800	4031100	4595500	4009200	3706700	3719400	3916500	3149400	7001100	6982900	7622300	6628700	9678800	8613200	NA	NA	NA	-1.00631	NA	NA	-0.811457	NA
Agmatine	Alkaloids	Alkaloids	15183	20718	13727	25487	19103	15164	28916	47930	46295	65803	32719	43795	12053	19546	12261	13240	10048	10380	17992	24776	35077	41124	55103	38958	NA	0.827657	0.661635	NA	-1.31108	-1.252	-0.827699	2.08904
O-Phosphocholine	Alkaloids	Alkaloids	207520	324890	198920	198760	245300	358290	97134	158040	119030	420260	216220	411750	96232	154340	187190	153540	186760	122630	222100	214180	151600	197400	213330	245330	0.740376	0.793438	-0.651697	NA	0.966698	NA	NA	-0.786792
Histamine	Alkaloids	Alkaloids	19216	38266	17404	25361	27002	31144	32040	29133	59258	52268	32744	36480	31507	29769	26724	20034	20239	20493	40334	21321	66205	42220	92462	54882	NA	NA	NA	NA	NA	NA	NA	-1.69952
Putrescine	Alkaloids	Alkaloids	210250	195630	230240	271320	261610	314760	281610	289820	278860	190080	262580	169470	147860	189390	196540	227010	260030	190500	249530	308090	308750	275860	260880	261360	NA	NA	NA	NA	NA	NA	-0.698711	NA
Diethanolamine	Alkaloids	Alkaloids	16685	22132	27671	15095	24552	22048	12266	27630	53501	29768	10500	19650	9485.3	25067	14287	29304	21918	28845	38934	71977	37779	36905	38192	46946	NA	NA	NA	-1.02633	NA	NA	-1.60619	NA
N-Acetylputrescine	Alkaloids	Alkaloids	26708	23711	25977	17778	19148	11619	34879	48781	63060	55893	30431	33810	16853	15650	3939.2	21491	12735	12745	21131	36139	36953	25278	71581	28551	1.06789	NA	0.638914	NA	-0.941497	-1.30725	-1.37047	NA
Isoquinoline	Alkaloids	Isoquinoline alkaloids	129150	99299	88095	86276	122830	69608	306060	421310	337720	535730	819260	732470	42987	82759	61342	141260	82110	49682	113120	101470	191330	115800	263170	171700	0.758689	NA	1.39171	1.92249	-1.7505	-2.90489	-1.11748	-3.66116
4-Hydroxymandelonitrile	Alkaloids	Phenolamine	1565800	721610	1108300	952220	1516200	821670	1354700	1657900	1722500	1267300	1461200	1031400	718170	594340	812230	921150	1160500	1088700	1161600	1733400	2351200	1304900	1572000	1714700	0.676427	NA	NA	NA	NA	NA	-1.30399	-0.809132
N,N'-Diferuloylputrescine	Alkaloids	Phenolamine	6086.3	11706	12908	19409	13109	10378	24745	23099	19857	21374	17646	31440	9302.1	11547	14490	14114	11566	10811	10368	15740	12363	17606	13249	17389	NA	NA	0.815406	NA	-1.14092	NA	NA	NA
Bis(Caffeoyl)Spermidine	Alkaloids	Phenolamine	14068	1995.2	11294	89440	7840.5	55648	9974.7	5314.4	17851	7137.7	3581.2	12207	7496.3	35643	19104	25443	41553	8990	68270	46558	91928	10653	7335.2	28476	NA	NA	-2.64128	NA	NA	NA	-1.73194	NA
Salicylamide	Alkaloids	Phenolamine	121350	126940	80417	128360	130920	135020	276530	191250	273360	353480	598960	343830	129290	127700	147780	120820	189290	95396	384630	287870	499720	311560	350380	329490	NA	NA	-0.661425	NA	-1.17294	-1.717	-1.53407	-3.07553
2-Aminophenol	Alkaloids	Phenolamine	47898	30639	22332	12413	18490	29317	37034	63365	54188	90914	83166	63830	11691	16231	21529	29149	33984	23847	32884	50898	67949	45510	44973	50871	1.02841	NA	NA	0.751103	NA	-1.9821	-1.61744	-1.82192
N-(2-Hydroxy-4-methoxyphenyl)acetamide	Alkaloids	Phenolamine	3489000	1878900	8319000	6128400	6726900	2897400	8643100	8755600	10462000	7514200	13743000	6876400	2072900	1341000	5277000	2373600	5704400	2885300	4779300	8052500	13246000	8149000	4138900	5470100	NA	NA	NA	NA	-1.02544	NA	-1.58524	NA
N1,N8-Bis(sinapoyl)spermidine	Alkaloids	Phenolamine	6429.4	11214	8961.3	14777	16086	17297	12223	19808	4794.9	16688	12828	15102	28164	20735	14141	7083	17999	18056	19185	30142	40337	22431	31822	29540	-1.24459	NA	-1.28381	-0.909204	NA	NA	NA	NA
4-Coumaroylcholine	Alkaloids	Phenolamine	46904	51025	29656	46701	33041	39536	84357	98672	87063	43070	89663	105240	39047	23879	50107	30352	35153	32978	54574	44656	64993	43529	26824	60549	NA	NA	0.717795	NA	-1.08199	NA	NA	NA
N-Caffeoylputrescine	Alkaloids	Phenolamine	89801	46677	53796	121150	29225	320230	32470	223070	581520	66274	244740	65638	21167	102530	69624	63642	1021100	25096	260050	138600	596190	277050	122420	71121	NA	NA	NA	NA	NA	NA	-2.36347	NA
p-Coumaroylputrescine	Alkaloids	Phenolamine	295180	276850	492130	392500	211190	241950	148070	101530	271870	34639	97035	53070	345410	169480	221470	281370	198850	212820	126710	96730	98991	244270	71501	63297	NA	NA	NA	NA	1.02906	2.19452	1.19142	NA
N',N'',N'''-p-Coumaroyl-cinnamoyl-caffeoyl spermidine	Alkaloids	Phenolamine	41813	63757	52902	42586	41210	29298	28140	25607	61255	67703	57164	52530	40519	85847	77370	101560	46583	36472	44992	96993	112490	42726	53813	30388	NA	-0.706997	-1.14586	NA	NA	-0.649459	NA	NA
p-Coumaroylspermidine	Alkaloids	Phenolamine	93272	81080	118260	97190	278160	165820	247720	734380	354690	1511000	1746300	1595100	101970	112010	142640	148260	135280	65504	62845	88930	104170	234940	2198900	204150	NA	NA	2.38487	NA	-2.19171	-3.16454	NA	2.05376
N-Feruloylputrescine	Alkaloids	Phenolamine	118410	105150	263320	309100	96028	89588	9	9	9	NA	NA	NA	126110	47273	45388	107530	97098	131780	9	9	9	NA	NA	NA	1.15414	NA	NA	NA	14.1383	14.1614	12.9842	13.605
Sinapine-4-O-Glucoside	Alkaloids	Phenolamine	NA	NA	NA	NA	NA	NA	10879	13076	20815	39898	69064	48112	NA	NA	NA	NA	NA	NA	9	6763.5	14802	5761	12164	5986	NA	NA	NA	2.7157	-10.6954	-12.5062	-9.64215	-9.7905
2-Piperidone	Alkaloids	Piperidine alkaloids	137250	94964	68007	66957	130180	126910	133620	115560	136240	182280	186090	260540	90403	56039	93300	137700	95984	124660	112730	116300	132460	148840	122400	153090	NA	NA	NA	NA	NA	-0.95665	-0.592473	-1.11604
Piperidine	Alkaloids	Piperidine alkaloids	871130	386270	1356400	869580	1322500	563970	2076600	2486000	2703700	1938700	2399800	1282900	464570	261630	671690	601770	874160	834860	1721500	2389800	3123900	2465000	2273300	2511100	0.902898	NA	NA	NA	-1.47507	NA	-2.37178	NA
6-Deoxyfagomine	Alkaloids	Piperidine alkaloids	2793200	1461100	4273400	2922700	3574700	1984500	5609100	5854000	6627900	4633300	5426000	3343800	1633100	1006200	2294500	2008200	2843400	2648000	4418600	5848000	7300900	5530200	5396100	5526800	0.789457	NA	NA	NA	-1.08504	NA	-1.83214	-2.01903
Brassinin	Alkaloids	Plumerane	3111000	3923900	1760100	2777900	4459300	3479900	1099400	2560400	3206000	3634900	4778100	3898200	1663500	2654100	3174000	4417400	3162100	2345300	1455200	2086700	2414800	1695100	3042400	2793200	NA	NA	NA	0.709116	NA	NA	NA	1.08788
Cyclobrassinin	Alkaloids	Plumerane	526370	1449500	197490	795470	946950	612320	6524100	20344000	8461600	74430000	52907000	67227000	53754	16126	23249	37846	11788	11664	23056	7789	13679	52249	11576	88360	4.54455	5.26358	9.63208	10.3202	-4.02288	-6.36853	NA	NA
3-Indoleacrylic acid	Alkaloids	Plumerane	8183900	4456900	29592000	20937000	17369000	5855900	55399000	23679000	35162000	26063000	51153000	24280000	4254800	2965800	15638000	5378000	31904000	3895400	12276000	19627000	45283000	17961000	9598400	7829700	NA	NA	NA	1.52005	-1.43563	NA	-1.7556	NA
Hydroxyindirubin	Alkaloids	Plumerane	36406	29567	52318	72484	48523	50447	9753.4	2548.9	11911	20373	16638	5489.4	30668	58870	24891	47256	55667	29900	17810	19482	24251	13506	21929	10744	NA	NA	-1.3458	NA	2.28847	2.01227	0.894786	NA
Indole-5-carboxylic acid*	Alkaloids	Plumerane	93046	97265	71457	90992	132320	131200	69550	104760	121900	1150900	656550	759090	92725	99159	112160	116490	85204	84143	73819	77185	127710	96730	313180	181400	NA	NA	NA	2.11784	NA	-2.85592	NA	NA
Indole-3-carboxaldehyde	Alkaloids	Plumerane	338720	352560	171840	187960	278540	268680	335750	592960	535420	1578900	1923400	1536500	195990	233940	186860	269930	238330	173740	223620	287000	463950	262920	841920	485740	NA	NA	0.587206	1.66353	NA	-2.77691	NA	NA
5-Hydroxyindole-3-acetic acid	Alkaloids	Plumerane	9093.5	24666	4425.2	14720	9428.7	6499.8	56944	69926	81675	29629	91916	133680	8660.1	16448	13268	12055	7570.5	10209	71796	33867	47983	34442	71521	28435	NA	NA	NA	NA	-2.44929	-3.05788	-2.00133	NA
N-Acetyl-5-hydroxytryptamine	Alkaloids	Plumerane	119620	105880	133160	141470	129130	163090	105500	135760	98600	142220	137450	127620	104300	65517	45140	106050	179850	62351	133760	171160	118740	98944	103740	136930	0.738569	NA	NA	NA	NA	NA	-0.978859	-1.15784
Tryptophol	Alkaloids	Plumerane	73185	114160	17112	34909	97212	58153	90500	122400	53228	467540	304710	366470	11777	16143	24277	19795	21139	14136	56578	25909	63496	28991	47158	34673	1.96976	1.78874	0.86632	3.3611	NA	-2.58126	-1.48376	NA
Indole-3-carboxylic acid*	Alkaloids	Plumerane	192240	186080	128100	167110	202380	191940	108290	141630	220110	1996400	1113000	1242500	146790	181400	185240	204400	192480	136440	125680	155340	226820	168440	579160	361620	NA	NA	NA	1.9721	NA	-2.95447	NA	NA
3,3'-Diindolylmethane	Alkaloids	Plumerane	10031	18587	4418.6	6623.1	17130	11626	60322	136850	34823	716250	522390	513750	7243.6	7842.1	8811.2	8720.4	6788.7	7964.5	4546.9	4005	28737	12920	122610	31993	NA	NA	2.63728	3.38689	-2.81196	-5.63028	NA	NA
N,N-Dimethyl-5-methoxytryptamine	Alkaloids	Plumerane	38258	22889	18645	30920	30600	32822	3822.3	5083.3	7331.7	9	5738.2	3076.5	42075	19639	22946	21678	43222	14346	3824	5093.9	8288	4459.5	6991.3	7651	NA	NA	NA	NA	2.29693	NA	2.29878	0.657957
1-Methoxyindole-3-carbaldehyde	Alkaloids	Plumerane	65292	68794	56522	42741	50077	67806	121180	114390	79518	82065	104450	78192	44907	43740	39644	41267	45781	51833	53721	60616	57292	56696	39729	42220	NA	NA	0.876461	0.933001	-0.725146	-0.720709	NA	3.1443
Methoxyindoleacetic acid	Alkaloids	Plumerane	323070	197160	1571900	1189300	781380	377620	3021100	933950	1586600	1240300	2127100	967360	200940	145250	772380	221190	1563500	191870	485880	782180	1954200	650140	352010	289060	NA	NA	NA	1.74723	NA	NA	NA	3.27273
4-Aminoindole	Alkaloids	Plumerane	278880	181340	146410	255240	284510	308890	209260	184430	114880	150800	223440	297560	346130	195790	253840	279800	216350	287330	147790	189260	142210	92392	165590	172400	NA	NA	NA	NA	NA	NA	0.731525	NA
3-Indolepropionic acid	Alkaloids	Plumerane	14341	16850	44399	32881	28965	20008	120960	52166	68971	64340	113940	82222	8599.1	8511.6	29586	6066	59355	6975.9	20972	55173	82934	27719	15508	11621	NA	NA	NA	2.24778	-1.67932	-1.67017	-1.76835	NA
Caulilexin C	Alkaloids	Plumerane	41350	37889	36899	40461	35279	44599	62880	125110	96063	358460	390090	355470	35336	59180	50575	40121	38968	40546	36463	43220	83193	67530	353590	167910	NA	NA	0.802386	NA	-1.29032	-3.19759	NA	1.69102
Indole-3-cyano-6-O-glucoside	Alkaloids	Plumerane	1882900	1818300	1706100	2383600	2856200	2132600	3554300	3715900	3846300	1047500	719410	970710	1379900	1573200	2120600	3169500	2605000	2884600	3679500	1855000	2416400	3958300	474330	2901900	NA	NA	NA	NA	-1.03972	1.42921	NA	1.91222
Indole-3-cyano-2-S-glucoside	Alkaloids	Plumerane	63193	89212	11211	22392	68571	55955	125470	251690	97568	455170	588050	503030	36905	55913	46093	44755	33256	39772	15903	23889	114970	27023	312710	111060	NA	NA	1.61705	1.77824	NA	-3.39569	NA	NA
3-Indole acetamide	Alkaloids	Plumerane	38046	26977	31427	30546	25994	25017	113180	94546	116690	81548	147130	110050	18996	24697	31671	36692	37807	17973	68466	82845	110660	61882	62238	49864	NA	NA	NA	0.961173	-1.74999	-2.05425	-1.79746	NA
6-Hydroxy-N-methylmyosmine	Alkaloids	Pyridine alkaloids	94402	41203	88488	49138	111220	31886	54211	50898	67636	30622	55301	56633	50801	25632	47977	110300	74886	94494	75168	78385	63277	83741	61596	39350	0.848995	NA	NA	NA	NA	NA	-0.801462	NA
Nicotinic Acid Methyl Ester(Methyl Nicotinate)	Alkaloids	Pyridine alkaloids	87767	98231	40685	58538	78599	81401	56941	87967	190160	145320	246420	108830	59085	105900	120220	134260	129770	99791	34745	202590	138580	104550	94103	76977	NA	-0.735345	NA	0.860839	NA	-1.19569	NA	NA
6-Methylnicotinamide	Alkaloids	Pyridine alkaloids	24646	17565	3789.8	11435	38041	18150	35491	50380	15413	32746	28001	19147	14751	14861	21492	38559	24853	26880	29939	30340	23254	22469	18101	32549	NA	NA	NA	NA	NA	NA	-0.70891	NA
Trigonelline	Alkaloids	Pyridine alkaloids	449710	364210	193230	298120	460430	579750	389310	516750	633380	593830	308650	571380	272320	657980	339980	554440	803050	348190	363120	736190	771230	957680	1295100	1198600	NA	NA	NA	-1.22757	NA	NA	NA	-1.00248
4-Hydroxyquinoline	Alkaloids	Quinoline alkaloids	32193	49235	32013	25843	35928	35505	32288	58014	56317	183540	241330	246920	31242	43496	25769	37816	36221	24412	28942	44532	58514	27040	90718	60375	NA	NA	NA	1.91506	NA	-2.78785	NA	NA
2,4-Dihydroxyquinoline	Alkaloids	Quinoline alkaloids	3072600	2559600	1888900	2031100	3214000	2360800	837920	775880	1540500	945330	908740	669320	2033100	2324700	2167300	3143200	2300600	2604800	1201400	1382700	1861100	2246700	3504900	2358700	NA	NA	NA	-1.68439	1.25362	1.59176	NA	NA
L-Cyclopentylglycine	Amino acids and derivatives	Amino acids and derivatives	19167	31232	14441	19048	31461	31127	24154	38989	61879	42800	34396	66469	7793.8	13834	12975	34426	11477	11287	18889	28341	23891	48069	64996	129720	0.905995	NA	0.813834	NA	NA	NA	-1.03939	-1.45428
L-Dihomomethionine	Amino acids and derivatives	Amino acids and derivatives	277920	152280	235420	165660	264570	199840	65827	80957	176820	88693	122760	38437	128510	88736	75248	163810	235940	106700	104980	246230	225730	235900	506930	327650	1.18629	NA	-0.834192	-2.09889	1.04047	1.33422	-0.980014	-1.454
L-Prolyl-L-Leucine	Amino acids and derivatives	Amino acids and derivatives	269120	270060	202670	186410	196600	306840	619480	685310	617700	337660	690550	575750	195490	222410	207590	295300	283060	189030	345130	435820	477450	490240	405830	334400	NA	NA	0.611386	NA	-1.37378	-1.21728	-1.00853	NA
L-Valyl-L-Leucine	Amino acids and derivatives	Amino acids and derivatives	30934	27133	70881	52999	43220	36141	32725	46714	44139	10600	33257	14177	26672	21938	22175	36325	41536	33220	16405	20665	21945	18308	16768	13768	0.865274	NA	1.06627	NA	NA	1.1895	NA	-1.22171
L-Prolyl-L-Phenylalanine	Amino acids and derivatives	Amino acids and derivatives	177080	147550	151040	121960	145600	108790	192590	217200	290960	145290	318820	256790	109560	121050	146820	106830	193790	126460	223570	270520	264400	273340	265400	275580	NA	NA	NA	NA	NA	NA	-1.00692	-1.3325
L-Valyl-L-Phenylalanine	Amino acids and derivatives	Amino acids and derivatives	76019	56831	76393	87469	78857	88802	96686	119410	153570	183030	232980	252430	75626	70790	61389	113320	86982	59281	97230	85184	110800	111180	85520	63521	NA	NA	NA	1.36106	-0.821043	-1.38958	NA	-1.35862
L-Leucyl-L-Leucine	Amino acids and derivatives	Amino acids and derivatives	264110	269530	241860	282440	270440	301310	375570	401190	436380	127930	205780	243920	170920	204430	188390	313770	306570	228560	297710	231850	327240	367270	156240	268570	NA	NA	NA	NA	-0.645547	NA	-0.603929	NA
L-Isoleucyl-L-Aspartate	Amino acids and derivatives	Amino acids and derivatives	631780	516650	510890	539450	678560	591800	1014100	1419700	1181600	1466300	2015800	2014500	370950	458870	465310	640450	662550	533000	853970	918910	1120300	1094800	1074600	873960	NA	NA	NA	0.852874	-1.12356	-1.6027	-1.15956	NA
Cyclo(Phe-Glu)	Amino acids and derivatives	Amino acids and derivatives	53074	36104	74260	87899	55344	49126	114880	87797	61137	35060	78228	73682	40223	25427	58455	56782	32307	75847	52816	42271	32381	61326	38924	41815	NA	NA	1.04939	NA	NA	NA	NA	NA
Cycloleucine	Amino acids and derivatives	Amino acids and derivatives	104700	177550	295790	163130	127790	157830	183340	186520	484390	175720	186070	182170	64538	68798	82622	60346	105980	84266	187390	279770	315570	289340	299100	284510	1.42042	0.840572	NA	-0.682398	NA	NA	-1.85776	-3.57916
L-Asparagine	Amino acids and derivatives	Amino acids and derivatives	7658.5	7417.2	19584	8813.7	12362	10486	17989	37347	46223	41826	40534	24139	9138.3	3853.9	5323.4	10505	5313.7	6898.3	11575	27341	29870	22753	15802	23682	0.920186	NA	NA	0.774995	-1.55099	-1.75003	-1.90904	2.64178
N-(3-Indolylacetyl)-L-alanine	Amino acids and derivatives	Amino acids and derivatives	181910	184790	206520	138990	183500	153710	150830	188520	147830	248600	211370	226560	178480	185850	129130	146870	141780	128020	141380	137090	147600	128720	142360	143410	NA	NA	NA	0.727985	NA	NA	NA	NA
L-Aspartic Acid	Amino acids and derivatives	Amino acids and derivatives	504930	1086200	1150600	1067200	880490	1175900	344240	518670	680770	329820	469060	336760	295640	1171400	246260	662290	624740	824610	1509700	1428500	943060	580080	902830	564940	0.678309	NA	-1.33015	-0.850604	NA	1.4597	-1.17975	NA
DL-Methionine	Amino acids and derivatives	Amino acids and derivatives	391040	623630	595680	511610	479380	510890	461200	443140	718630	536430	336510	399240	483920	337790	262480	380910	344460	354240	431620	604310	688630	451710	761750	626180	NA	NA	NA	NA	NA	NA	-0.669611	1.0507
L-Leucine*	Amino acids and derivatives	Amino acids and derivatives	7788700	5112400	16580000	9676600	9981400	6584300	18565000	18321000	20361000	12827000	17983000	10444000	5831100	2905600	7543000	5627000	8154600	7294600	10626000	16590000	20589000	15504000	12781000	13159000	0.856716	NA	NA	NA	-0.95741	NA	-1.55409	1.68335
L-Threonine	Amino acids and derivatives	Amino acids and derivatives	1468100	2360200	1977400	2557200	2015100	2719900	2470500	2512900	3011800	2178900	1535600	1922900	1994500	1671600	1646800	1957100	1774700	1944300	3275100	3154600	3375800	2816600	3029400	2467800	NA	NA	NA	NA	NA	NA	-0.884092	NA
L-Tyrosine	Amino acids and derivatives	Amino acids and derivatives	6877000	3366200	16399000	11427000	12331000	5504900	16587000	16734000	19456000	14731000	24521000	12776000	4092000	2213100	9921900	4198500	11061000	5648200	9379600	14838000	24154000	16139000	8119400	10241000	NA	NA	NA	NA	NA	NA	-1.57576	0.693115
L-Histidine	Amino acids and derivatives	Amino acids and derivatives	328830	703150	1263100	1110900	648610	422140	1151300	1553100	2650500	2909000	1776000	1622000	308220	234760	392480	181770	550410	294410	594400	969100	1780700	1061300	671680	661960	1.2948	1.08756	NA	1.39696	-1.22232	-1.53153	-1.83791	NA
L-Valine	Amino acids and derivatives	Amino acids and derivatives	18523000	17645000	41083000	29100000	23598000	20265000	41882000	44323000	55968000	43950000	42180000	39533000	20079000	11779000	18661000	14805000	17275000	15460000	31174000	39030000	46133000	34821000	29808000	26421000	0.612728	0.618023	NA	NA	-0.880022	-0.784323	-1.20341	NA
L-Isoleucine*	Amino acids and derivatives	Amino acids and derivatives	8390100	5416300	18697000	11514000	10854000	7157600	21769000	19932000	22635000	14319000	19713000	11314000	6316700	3662200	8474700	6330500	8947100	8072000	12240000	18513000	22543000	17194000	13794000	14293000	NA	NA	NA	NA	-0.985036	NA	-1.53012	NA
L-Arginine	Amino acids and derivatives	Amino acids and derivatives	405450	1809000	2347400	2616200	1212200	415280	2721700	1849900	10070000	2387600	1382200	542210	283880	240610	213320	155350	1121400	349580	730880	947310	4594400	894580	410770	674290	2.6283	1.3837	NA	NA	NA	NA	-3.08774	NA
N-Acetyl-L-tyrosine	Amino acids and derivatives	Amino acids and derivatives	2705100	2142800	3104100	2681200	2178500	2150800	7233700	7407500	8070000	6442000	7710700	6443400	2267200	2121100	1746100	2415200	1940200	2137400	6976200	6949200	6331200	4528700	4834800	4298000	NA	NA	NA	0.592255	-1.51401	-1.55478	-1.7234	-0.894201
S-(Methyl)glutathione	Amino acids and derivatives	Amino acids and derivatives	3051000	1312200	2420900	1912600	1701500	1797600	2574700	1925900	1714400	848550	944320	808060	1936500	1324500	1331500	1740900	1802200	2447700	2795000	2540100	2656600	2391000	1487500	1574100	NA	NA	NA	-1.06792	NA	1.05705	-0.799223	NA
L-Aspartyl-L-Phenylalanine	Amino acids and derivatives	Amino acids and derivatives	162100	163810	110450	147280	125320	138020	278350	417520	364300	337070	511240	474920	129080	105940	126070	160980	190980	172400	206130	250070	318700	378630	271340	291430	NA	NA	NA	NA	-1.2807	-1.68819	-1.10165	NA
L-Phenylalanyl-L-phenylalanine	Amino acids and derivatives	Amino acids and derivatives	17256	16074	11213	13459	16030	15986	21145	31303	24971	31002	44184	38443	12485	7365.8	7713.1	12159	28204	18604	20490	7879.1	30766	25290	13509	8345.9	0.692419	NA	NA	1.26916	-0.797489	-1.32119	NA	-0.701288
L-Homoserine	Amino acids and derivatives	Amino acids and derivatives	540170	1151000	829130	1052100	557890	1049800	748310	960580	1196800	678410	496810	602390	788720	958880	611250	779100	649760	768360	1037800	1104900	1166000	957770	1191700	897770	NA	NA	NA	-0.777564	NA	NA	NA	-1.27026
N-Glycyl-L-leucine*	Amino acids and derivatives	Amino acids and derivatives	420360	308380	301570	327240	309030	336890	629840	899610	662490	576010	1109100	900290	179460	252300	261650	359780	464010	364690	556250	565660	667990	912960	588970	673030	NA	NA	NA	NA	-1.08913	-1.40964	-1.3681	2.21138
L-Cysteinyl-L-glycine	Amino acids and derivatives	Amino acids and derivatives	22864	53141	33016	33603	24113	38864	22623	27979	33082	29870	23256	10169	22637	23140	16480	18377	26700	23130	24264	44680	37262	19820	42415	59836	0.808298	NA	NA	NA	NA	NA	-0.770557	-1.82941
O-Acetylserine	Amino acids and derivatives	Amino acids and derivatives	432830	632230	568860	522910	542410	855010	433740	580480	799630	530040	357130	495110	503680	617700	465740	460400	511720	521600	722820	829370	773210	678570	1011900	798310	NA	NA	NA	-0.848389	NA	NA	NA	NA
S-Adenosylmethionine	Amino acids and derivatives	Amino acids and derivatives	116210	112870	113190	78421	75699	84950	50764	79898	95633	71418	57401	67114	90690	80536	61399	91505	73263	89764	89615	102070	82968	126940	136750	109590	NA	NA	NA	-0.929898	0.59693	NA	NA	NA
S-Allyl-L-cysteine	Amino acids and derivatives	Amino acids and derivatives	16073	10516	7158	9089.7	19281	18649	27081	20407	20026	27174	19131	16378	8208.9	6467.5	16362	15944	19342	15112	15993	24108	15411	23207	31356	42949	NA	NA	NA	NA	-1.00043	NA	-0.838745	1.50383
L-Norleucine*	Amino acids and derivatives	Amino acids and derivatives	7978800	4635700	16126000	9777100	9682500	6099800	18756000	18635000	20846000	12976000	18026000	10162000	5176700	2741400	7472700	5433200	8137500	7125100	11013000	16878000	20749000	16058000	12797000	13359000	0.901017	NA	NA	NA	-1.01885	NA	-1.66008	-1.0732
L-Tyrosine methyl ester	Amino acids and derivatives	Amino acids and derivatives	110850	123650	111440	93928	124480	154780	51739	67177	95137	82819	118010	101360	73987	90977	107260	131240	164370	93053	94673	74227	123510	81265	121370	78372	NA	NA	NA	NA	0.692554	NA	NA	NA
Oxiglutatione	Amino acids and derivatives	Amino acids and derivatives	159940	151200	85914	124930	136740	54329	60186	81989	95858	75456	93097	67555	182230	276810	170970	177410	168230	91148	76945	153150	133690	114450	98395	94543	-0.666039	NA	-0.611924	NA	0.738174	NA	0.792289	NA
L-Alanyl-L-Phenylalanine	Amino acids and derivatives	Amino acids and derivatives	46066	26980	39219	44772	56085	39480	53886	54768	65268	44816	104690	81156	28847	36594	24524	28998	31326	37165	41144	47511	30793	56175	35150	31931	NA	NA	NA	0.904122	-0.631532	NA	NA	NA
Glycyl-tryptophan	Amino acids and derivatives	Amino acids and derivatives	541380	373360	365520	445370	487670	446740	794440	1012000	1104500	1207700	1507100	1233300	380180	395290	395850	463230	553170	434870	1045800	1094300	1168300	995910	1191700	968840	NA	NA	NA	NA	-1.18505	-1.51672	-1.498	-1.1143
L-Leucyl-L-phenylalanine	Amino acids and derivatives	Amino acids and derivatives	256790	193720	238850	200650	284540	257370	369610	368510	407040	400380	483240	479160	196420	151930	185340	276320	239650	201590	254230	252290	293230	336740	286440	246710	NA	NA	NA	0.647648	-0.73222	-0.875973	NA	NA
L-Alanyl-L-leucine	Amino acids and derivatives	Amino acids and derivatives	218220	133300	266460	183980	251870	242060	634360	921180	600570	567240	760470	708340	137930	104600	199390	325840	127190	279190	814880	811570	618310	717800	755770	592260	NA	NA	NA	NA	-1.8028	-1.58661	-2.3447	-1.12099
L-Glycyl-L-isoleucine*	Amino acids and derivatives	Amino acids and derivatives	376390	277560	242840	264210	337970	282060	516420	787670	683330	543600	1024100	801800	169430	264060	263060	327150	400680	260010	470960	526670	634740	849410	484180	502390	NA	NA	NA	NA	-1.14805	-1.42207	-1.22867	-0.931089
L-Glycyl-L-phenylalanine	Amino acids and derivatives	Amino acids and derivatives	828880	440680	552400	547730	566810	590820	1463900	1933600	1539000	1319800	2390000	2144100	428710	398950	559110	656850	737850	726090	1208700	1287400	1395300	1954900	1461700	1357100	NA	NA	NA	NA	-1.438	-1.77932	-1.48856	NA
N,N'-Dimethylarginine;SDMA	Amino acids and derivatives	Amino acids and derivatives	70599	75674	66844	85644	40099	74199	298340	275220	424310	226370	177780	150770	67283	43641	62790	76199	56205	57534	133310	207600	201910	174180	144790	166260	NA	NA	0.878378	NA	-2.22721	-1.4727	-1.64376	NA
Methyl 3-aminopropanoate	Amino acids and derivatives	Amino acids and derivatives	281210	465290	378020	452260	453070	257820	359100	476890	714800	520660	206920	439910	330290	338730	359610	340150	380650	290010	694950	807600	730150	478140	882650	753080	NA	NA	NA	NA	NA	NA	-1.11807	NA
N-Acetyl-L-Methionine	Amino acids and derivatives	Amino acids and derivatives	69543	71602	68758	67617	52980	68854	81774	93580	110210	195320	183200	207950	75230	63409	85252	57538	68330	47534	71890	88322	113370	79309	113680	88955	NA	NA	NA	1.05665	NA	-1.63023	NA	NA
NG,NG-Dimethyl-L-arginine	Amino acids and derivatives	Amino acids and derivatives	80817	74301	60974	116300	50660	63243	216170	237970	469000	225950	123080	124440	81165	61510	63461	44664	52738	49975	139900	144650	283760	214940	101490	127940	NA	0.643395	0.699871	NA	-2.0949	NA	-1.46308	NA
L-Aspartic acid-O-diglucoside	Amino acids and derivatives	Amino acids and derivatives	66271	124430	158830	127920	91129	122090	66277	78807	96949	49183	35501	38019	77029	67980	76268	74800	163000	453610	96684	114090	108770	128660	142380	64489	0.659567	NA	NA	-1.45127	NA	1.47519	NA	1.38695
6-Hydroxydopaquinone	Amino acids and derivatives	Amino acids and derivatives	33918	27629	54392	35958	43927	33811	27115	16320	39532	10725	12289	3637.9	31897	31780	28421	31289	34738	32827	23019	32188	19513	26383	20180	13174	NA	NA	NA	-1.16439	NA	2.09287	NA	NA
L-Glutamine-O-glycoside	Amino acids and derivatives	Amino acids and derivatives	2015.4	2016.2	2007.4	5964.2	2421	387.29	2426.5	7956	1812.1	825.08	2436.7	4399.9	10437	1986.4	6084.8	2418	3636.5	1992.8	1829.4	3683	4872	4041.9	403.18	814.74	-1.61578	NA	NA	NA	NA	NA	NA	2.87767
L-Proline	Amino acids and derivatives	Amino acids and derivatives	18141000	21541000	26790000	26527000	20047000	21094000	21557000	19936000	22126000	14498000	8713800	10262000	18200000	13441000	22156000	17338000	32072000	68907000	23022000	29971000	33196000	27826000	29572000	23197000	NA	NA	NA	-1.26766	NA	1.01544	-0.679978	1.5983
L-Citrulline	Amino acids and derivatives	Amino acids and derivatives	58507	94656	82999	65039	46404	54195	54818	35045	188510	53793	19128	33025	46746	66497	43052	31882	63104	38664	81490	85112	127020	40655	83278	48083	0.595505	NA	NA	NA	NA	NA	-0.909688	NA
L-Serine	Amino acids and derivatives	Amino acids and derivatives	4251.5	19671	13086	23727	15088	27074	42667	60789	125560	33632	58217	62703	21998	11356	21922	9268.4	14240	22129	47154	55340	61421	56981	64251	48701	NA	NA	NA	NA	-2.62952	-1.22998	-1.56822	NA
L-Glutamic acid	Amino acids and derivatives	Amino acids and derivatives	25576000	39081000	32583000	29066000	39650000	51407000	36288000	38356000	45698000	37521000	22805000	32756000	27203000	24249000	18406000	31679000	27926000	30055000	50780000	54145000	53936000	55231000	62739000	53211000	NA	NA	NA	-0.878948	NA	NA	-1.18527	1.62958
L-Phenylalanine	Amino acids and derivatives	Amino acids and derivatives	5167300	2530000	10722000	6060700	7411000	2556400	10078000	10871000	14391000	19433000	27682000	21363000	1331500	2283900	5035000	3448900	3891100	1965400	4321900	6880800	11231000	5965400	3308100	3242000	1.09038	0.784463	0.655634	2.45192	NA	-2.09504	-1.37483	-1.16819
L-Lysine	Amino acids and derivatives	Amino acids and derivatives	377570	644150	1518500	622900	653220	613360	585580	604250	1426700	572390	634720	441860	279320	267120	280400	243320	395890	241610	493980	904430	1088300	640960	799760	705820	1.61927	1.10107	NA	NA	NA	NA	-1.58856	NA
N6-Acetyl-L-lysine	Amino acids and derivatives	Amino acids and derivatives	39629	89406	56729	42268	66211	38065	43086	37867	57633	40106	15551	22552	57319	36074	26906	32809	39115	40720	50213	68620	82439	29708	51291	28391	0.626846	NA	NA	NA	NA	NA	-0.742522	-4.43251
N-Acetyl-L-Arginine	Amino acids and derivatives	Amino acids and derivatives	19200	14761	6781.2	15527	33253	9076.2	84399	105690	54633	69710	78382	63305	27699	12134	26802	24170	24329	25569	33470	39230	65999	42527	38490	49136	-0.709756	NA	0.819186	0.699746	-2.58655	-1.86941	-1.05761	1.09682
L-Glutamine	Amino acids and derivatives	Amino acids and derivatives	396600	675270	1615600	662880	672950	579970	734990	674420	1572800	640080	698130	528110	313340	300210	357140	199650	372490	323340	525690	903530	1133500	616210	899030	778160	1.46917	1.09721	NA	NA	NA	NA	-1.40059	-0.607929
L-Cysteine	Amino acids and derivatives	Amino acids and derivatives	1679600	2603900	2665100	3900600	4112500	4038000	801680	1379900	1150400	701120	793440	634680	1544700	3459300	1571600	2474500	3242700	3792400	1101200	1177300	984790	1314900	1114100	1174100	NA	NA	NA	-0.7589	1.06034	2.50075	1.0108	NA
N-Acetyl-L-leucine	Amino acids and derivatives	Amino acids and derivatives	168510	241360	231460	157210	177190	193070	256480	223030	219060	362640	292620	392200	277670	248190	251430	190380	173840	198790	234800	215490	188350	137900	157490	173700	NA	NA	NA	1.15896	NA	-0.989734	NA	NA
L-Tyramine	Amino acids and derivatives	Amino acids and derivatives	157830	252150	234610	185800	198800	163260	25863	19243	55105	9	9	9	213400	267630	218340	191600	172860	307650	73438	119300	170910	32160	32049	54837	NA	NA	-1.8595	-12.1063	2.68534	14.3086	0.943513	NA
Glutathione reduced form	Amino acids and derivatives	Amino acids and derivatives	1628600	1065700	1481600	1447500	1342500	1969200	1258900	1180700	1860400	745760	746310	1036600	1175300	1142900	954450	876420	1131800	1264300	1361400	1486300	940490	1557500	1064000	1405400	NA	NA	NA	-0.671291	NA	0.91234	NA	-0.682738
L-Methionine	Amino acids and derivatives	Amino acids and derivatives	1349400	695460	1004700	817990	1286700	753200	1259000	1540200	1591300	1166400	1305900	943650	590120	499400	694390	880520	1065000	988840	1063700	1460500	1939000	1144700	1388200	1576300	0.773558	NA	NA	NA	NA	NA	-1.32304	NA
5-Hydroxy-L-tryptophan	Amino acids and derivatives	Amino acids and derivatives	76977	50442	59813	38898	52221	65049	266380	229650	138210	341160	249460	153890	32678	35448	57234	47026	60995	48090	120970	106900	133240	84008	93672	106620	NA	NA	0.81259	1.38888	-1.7602	-2.25319	-1.52636	-1.37083
S-(5'-Adenosy)-L-homocysteine	Amino acids and derivatives	Amino acids and derivatives	181440	152910	113590	122360	135860	131650	168200	187670	173260	168390	163960	200200	121590	109070	98114	165180	125930	105880	143830	246100	233750	150960	226280	217130	NA	NA	NA	NA	NA	NA	-0.92371	NA
L-Methionine methyl ester	Amino acids and derivatives	Amino acids and derivatives	51199	61350	63806	63604	65899	62730	28669	39946	48528	42170	36714	35380	36297	59337	51464	53974	84732	40203	50298	53425	53781	31309	70442	34225	NA	NA	NA	NA	0.590212	0.750485	NA	NA
L-Ornithine	Amino acids and derivatives	Amino acids and derivatives	1335.9	2710.4	27670	8959.8	6502.7	2170.2	7797.8	2545	8164.6	19182	9975	7074.5	1939.5	2902.6	2542.7	171.49	2256.3	1990.6	3985.5	6440.3	6701.4	1173	4162.6	2530.6	NA	1.99666	NA	2.20351	NA	NA	-1.21366	NA
3-Hydroxy-3-methylpentane-1,5-dioic acid	Amino acids and derivatives	Amino acids and derivatives	274080	187330	175260	270930	292220	229530	1304100	1289400	1725900	950070	1430200	1709300	142680	155070	213840	129390	124320	200940	1214700	1183900	995710	1163500	1026900	1642300	NA	0.801982	NA	NA	-2.76221	-2.36714	-2.73006	-3.77643
N,N-Dimethylglycine	Amino acids and derivatives	Amino acids and derivatives	60144	71190	53965	81781	63468	53772	106590	151020	110370	91130	82362	101500	65290	56737	49307	63349	40333	50821	63529	87339	88230	81609	100820	92331	NA	NA	0.622025	NA	-0.989772	NA	NA	-0.705255
N-Acetyl-L-threonine	Amino acids and derivatives	Amino acids and derivatives	327170	120550	504360	172960	120080	156070	224350	273780	313930	113440	120310	161620	276970	265470	194630	153750	169270	161860	159190	265150	151950	108200	137830	121260	NA	NA	NA	NA	NA	NA	NA	1.19513
Tridecanoylglycine	Amino acids and derivatives	Amino acids and derivatives	34844	21254	6452.1	15748	80509	44388	7664	15624	3983.9	78590	67472	54966	9063.3	12458	15401	73912	17169	66793	13801	14158	5795	5716.9	25321	14721	NA	NA	NA	2.13527	NA	NA	NA	-1.31149
D-Proline betaine	Amino acids and derivatives	Amino acids and derivatives	800280	842380	720240	781460	765820	943020	954430	1152500	1266000	1238200	916560	1146800	762000	785850	743170	782510	748700	905210	1143000	1461500	1388000	1221600	1499900	1156200	NA	NA	NA	NA	NA	NA	-0.801302	NA
Arginine methyl ester	Amino acids and derivatives	Amino acids and derivatives	29620	71714	64102	68260	40940	23569	115490	129330	380360	155620	88583	57263	32683	28169	22809	27025	32344	12631	55918	51938	203480	60254	45273	84531	0.983646	0.88285	NA	NA	-1.918	NA	-1.89585	NA
S-Methyl-L-cysteine	Amino acids and derivatives	Amino acids and derivatives	183080	77205	416290	310760	363050	102680	536730	575820	599630	481850	979520	337070	85206	53902	208550	122790	297690	157670	277560	430210	932410	573100	271060	468700	NA	NA	NA	NA	-1.33951	NA	-2.23811	NA
S-(2-Carboxypropyl)cysteine	Amino acids and derivatives	Amino acids and derivatives	88914	54044	46019	26473	63636	45921	14400	26591	20706	123800	111450	50318	24429	52197	37039	60248	70536	35555	16308	23494	31593	22932	28966	32735	0.733423	NA	NA	1.75454	1.61494	NA	NA	NA
γ-Glutamyl-L-valine	Amino acids and derivatives	Amino acids and derivatives	146760	54708	125630	157860	65405	70971	302910	445270	320720	1177300	1188800	1360000	83095	45518	90781	76531	138310	103090	112180	106660	159940	142550	116970	94959	NA	NA	1.49669	3.39389	-1.70833	-3.66262	-0.787836	-1.35783
L-γ-Glutamyl-L-leucine	Amino acids and derivatives	Amino acids and derivatives	122060	82918	68066	88558	55422	40396	105010	283830	336030	215460	267380	280860	44282	15698	37408	76991	57147	50399	42000	48505	58354	67594	73010	48794	1.48732	NA	2.28378	2.01158	-1.40859	-2.05036	NA	-1.11539
N-Acetyl-L-phenylalanine	Amino acids and derivatives	Amino acids and derivatives	130740	103480	130220	121050	74895	65577	170610	116360	133430	189420	135060	185510	83939	95821	94576	79639	57016	71690	119470	92032	95494	54858	48343	33923	NA	NA	NA	1.89499	NA	-0.963537	NA	3.01293
N-Monomethyl-L-arginine	Amino acids and derivatives	Amino acids and derivatives	27317	71534	61054	62013	52125	12980	133990	125290	451260	163800	55085	70773	23305	13975	28095	25958	23692	14921	43405	70143	235800	59141	43476	85545	1.2904	NA	NA	NA	-2.1517	NA	-2.41785	-1.25669
N-α-Acetyl-L-ornithine	Amino acids and derivatives	Amino acids and derivatives	2934.9	22100	35931	23258	26104	13610	10655	3277.4	33713	8212.7	2455.3	1648.3	412.09	798.95	402.76	806.4	14015	6041	1590.3	4480.1	33476	412.09	7277.8	393.77	5.23947	1.59381	NA	NA	NA	2.35414	-4.61501	-1.60098
L-threo-3-Methylaspartate	Amino acids and derivatives	Amino acids and derivatives	158940	478830	545940	299590	385860	677940	120610	209190	334730	188210	168160	117030	129480	378420	84728	269740	269450	325880	595730	614250	544580	275630	480910	315410	0.998117	0.65631	-1.4007	-1.17911	NA	1.52607	-1.56591	-0.703921
Cyanidin-3-O-sophoroside-5-O-glucoside	Flavonoids	Anthocyanidins	15023000	16709000	16981000	11457000	12533000	15680000	9331100	9357500	10838000	8681600	7445400	7283700	14820000	18082000	16377000	16626000	15991000	9986200	12124000	16666000	18829000	12212000	14861000	14477000	NA	NA	-0.689522	-0.82768	0.722292	0.76088	NA	NA
Pinocembrin-7-O-(6''-O-malonyl)glucoside	Flavonoids	Flavanones	202470	321200	366720	248230	229920	301200	40692	40017	85183	41636	67821	46425	248360	286470	253480	285610	267080	167570	96538	137050	100850	78797	75616	68657	NA	NA	-1.01149	NA	2.42419	2.32182	1.23702	-0.60811
Naringenin-4'-O-glucoside*	Flavonoids	Flavanones	855170	1351800	1196200	947760	1143900	1495300	32450	22218	88815	92652	63071	49422	710350	995340	850220	803930	733060	399950	56234	150460	117840	64908	126320	99837	NA	0.888982	-1.17749	NA	4.56793	4.12805	2.9774	-1.67315
Naringenin-7-O-glucoside (Prunin)*	Flavonoids	Flavanones	407370	690280	605420	461480	557430	637590	24911	8029	47155	20533	11224	19410	397810	398180	423560	344530	331780	174890	19244	44106	15103	14177	38679	30192	NA	0.960568	NA	NA	4.41028	5.01678	3.95838	NA
Naringenin (5,7,4'-Trihydroxyflavanone)*	Flavonoids	Flavanones	62075	115080	82711	68683	74349	118970	8047.6	6605.2	15412	9811.3	12807	6622.4	48538	76305	79283	74766	78003	33204	5567.9	12147	19675	15241	25739	21073	NA	NA	NA	-1.08552	3.11162	3.16353	2.44874	NA
Dihydrokaempferol-3-O-glucoside	Flavonoids	Flavanonols	103300	90433	151560	82357	70150	98776	305160	253860	243720	214430	195830	125620	122360	126420	50695	116770	138830	70822	331490	304100	305040	305230	300930	238030	NA	NA	NA	-0.655658	-1.21711	-1.0926	-1.65119	0.69738
Pinobanksin*	Flavonoids	Flavanonols	25217	31936	34523	13256	26080	46759	2722.5	2186.9	10445	6093.2	3363.1	4019.5	11764	31605	65114	31658	35530	4910.9	3974.6	32099	36585	13256	31801	19810	NA	NA	-2.24248	-2.26711	2.57789	2.67556	NA	NA
Luteolin-7-O-(6''-malonyl)glucuronide-5-O-rhamnoside	Flavonoids	Flavones	106220	157640	176980	94689	249410	316930	44539	17794	31198	21813	18214	34909	183950	513790	395880	203490	189390	149130	46406	79765	61557	14108	14987	14078	-1.31078	NA	-1.00513	0.79553	2.23674	3.14098	2.5424	NA
Meratin	Flavonoids	Flavones	861200	994540	1352700	649120	745510	808980	404590	443050	479680	460860	297560	273170	776310	1037900	944030	1016300	952730	593460	548850	706510	925380	506060	1128200	803070	NA	NA	-0.716302	-1.24043	1.27336	1.095	NA	NA
Luteolin-7-O-gentiobioside*	Flavonoids	Flavones	11458000	10933000	14732000	11067000	11407000	9782300	8310600	9483100	9972600	8593600	10015000	7659800	11625000	14176000	8043600	12579000	8315900	9173400	11171000	10160000	10289000	12002000	11819000	11847000	NA	NA	NA	NA	NA	NA	NA	-1.81288
Luteolin-4'-O-glucoside*	Flavonoids	Flavones	486460	471140	866830	555620	535320	651160	244890	261050	409630	480810	520890	496620	389920	831440	415840	494190	525890	326700	420550	272130	449300	290910	408740	414700	NA	NA	NA	NA	0.994704	NA	NA	-1.68404
Luteolin-3'-O-glucoside*	Flavonoids	Flavones	857160	1131200	1213600	868320	963220	1339400	591610	404300	712060	525800	1079100	657710	998240	1606600	1247900	948730	1161100	527160	980530	591810	1249100	507080	886640	633250	NA	NA	-0.724149	NA	0.906673	NA	NA	NA
Luteolin-7-O-neohesperidoside (Lonicerin)	Flavonoids	Flavones	14626	11295	10613	4639.2	12332	18135	23022	25510	32256	56065	27395	38720	23057	16340	6152.4	7276.9	4410.7	9790	31709	39588	33106	22691	42059	55619	NA	NA	NA	NA	-1.1449	-1.79921	-1.19666	NA
Luteolin-7-O-glucoside (Cynaroside)	Flavonoids	Flavones	1645500	1449900	1712900	1598800	1749500	992660	1862200	1654400	1945500	1728800	1802700	1309900	1141200	1478000	1255500	1762800	1582600	1039200	1776600	2048500	2010900	2083000	1570200	1559900	NA	NA	NA	NA	NA	NA	-0.590895	NA
Luteolin-7-O-(6''-sinapoyl)glucoside	Flavonoids	Flavones	79518	65921	83980	69916	114470	64861	43744	57565	37896	15499	27438	33487	65663	108840	84165	89485	68702	68537	42907	46891	56162	21707	26829	20448	NA	NA	NA	NA	0.720774	1.70548	0.825529	NA
Luteolin-7,3'-di-O-glucoside*	Flavonoids	Flavones	20011000	19613000	23712000	17790000	20478000	20799000	32307000	27883000	34831000	26415000	27839000	25606000	18883000	25899000	18111000	20274000	19856000	15136000	41196000	34363000	38529000	40967000	39917000	38852000	NA	NA	NA	NA	-0.585221	NA	-0.859176	NA
Luteolin-7-O-(6''-malonyl)glucoside-5-O-rhamnoside	Flavonoids	Flavones	91105	89800	95703	59261	105300	115340	9	9	9	NA	NA	NA	141380	208110	130560	86059	112420	93641	13683	28358	9	NA	NA	NA	-0.795342	NA	-10.6049	NA	13.3226	13.3397	NA	13.4013
6-Hydroxyluteolin	Flavonoids	Flavones	66717	140570	78921	55959	67144	77373	9	9	9	NA	NA	NA	65077	124650	68787	71899	55626	62865	9	9	9	NA	NA	NA	NA	NA	NA	NA	13.3718	12.8582	13.225	12.7837
Luteolin-8-C-arabinoside	Flavonoids	Flavonoid carbonoside	84901	75619	86026	106430	125520	130770	106940	65649	74107	33613	87736	107020	73940	95732	65500	106060	101910	140750	68907	131540	84989	103590	124240	134420	NA	NA	NA	NA	NA	NA	NA	-0.863784
Isovitexin-7-O-(6''-sinapoyl)glucoside	Flavonoids	Flavonoid carbonoside	67491	43939	55073	69615	51112	77287	81021	65763	67689	45382	53677	37193	54010	37323	42760	64173	93738	65701	60152	90108	81454	99755	65248	65157	NA	NA	NA	-0.75636	NA	NA	-0.789111	NA
Luteolin-6,8-di-C-glucoside-7-O-glucoside	Flavonoids	Flavonoid carbonoside	45199	37388	31520	30527	39758	36106	8648.4	9	11200	9	9	9	31009	40438	33608	41687	28140	29665	9	13706	9928.1	14776	9984.9	9872.6	NA	NA	NA	-10.325	NA	11.9441	NA	NA
Luteolin-6,8-di-C-glucoside	Flavonoids	Flavonoid carbonoside	52038	52272	27264	57846	39539	63453	109910	64265	59205	19165	39114	29245	39184	34884	25728	52265	60656	40232	84164	58774	67434	68873	30260	64490	NA	NA	NA	NA	NA	NA	-1.07589	3.18398
Orientin-2''-O-galactoside	Flavonoids	Flavonoid carbonoside	2411700	3228100	3195800	2587300	2689900	3693800	3428900	2862600	5133900	4295900	3014000	2233300	2457200	4453400	3303800	2716500	3912900	1375200	6373800	5342000	5912300	4331200	1992000	4239700	NA	NA	-0.625632	NA	NA	NA	-0.787273	NA
"""Vitexin-2""""-O-galactoside"""	Flavonoids	Flavonoid carbonoside	84838	155500	120990	79584	118160	167520	15893	23528	11355	20462	15130	17701	93939	155320	98120	132410	137580	73934	28886	35731	17138	26900	34606	9140	NA	NA	-0.68716	NA	2.83109	2.77692	2.08713	NA
Kaempferol-3-O-sophorotrioside-7-O-(2''-feruloyl)glucoside	Flavonoids	Flavonols	73352	239430	250130	81140	117750	225020	505830	180850	493970	408110	236820	309850	182610	263310	298360	175670	234540	49775	711720	687470	407860	435210	211360	411950	NA	NA	-0.614055	NA	NA	-1.17141	-1.27972	-1.20828
Kaempferol-3-O-sophoroside-7-O-(2''-Feruloyl)glucoside	Flavonoids	Flavonols	60088	174290	123170	62746	86189	144640	252340	153930	411750	380910	149140	211680	101090	383810	220590	84896	166910	40334	784250	501140	532380	431770	116490	235750	-0.980489	NA	-1.15196	NA	NA	NA	-1.36547	NA
Quercetin-3-O-gentiotetroside	Flavonoids	Flavonols	76269	144800	206760	117510	144060	153570	8515.8	16344	19099	26849	21826	20395	85795	82229	89056	70561	91882	97964	7155.8	6912.5	20298	20090	28622	23757	0.734817	0.67283	NA	NA	3.28281	2.58747	2.90315	-1.64135
Kaempferol-3-O-(6''-Malonyl)glucoside-7-O-Glucoside	Flavonoids	Flavonols	12177	11737	20219	12100	4029.5	6892.5	30142	11749	41399	14965	17960	14971	9980.4	8300.6	6654.2	17424	16322	3739.2	50932	47844	30249	24678	26885	38007	0.823674	NA	-0.631435	-0.90311	NA	-1.05689	-2.37139	NA
Isorhamnetin-7-O-glucoside (Brassicin)*	Flavonoids	Flavonols	42323	51745	78389	53462	56630	49924	199600	157710	192090	111600	111820	79481	29705	40508	54010	19616	32108	37327	207530	148900	272830	84779	115590	147820	NA	0.845512	NA	NA	-1.67162	-0.92063	-2.34072	-0.937517
Quercetin-3-O-(2'''-Caffeoyl)sophoroside	Flavonoids	Flavonols	2564.6	18468	23712	10265	12829	14091	39792	31626	51257	56607	38359	37982	12786	25029	18594	10589	13419	8684.7	80074	61809	91004	75486	91635	62695	NA	NA	-0.924789	-0.789617	NA	-1.83807	-2.04563	NA
Quercetin-3-O-(6''-sinapoyl)glucoside-7-O-rutinoside	Flavonoids	Flavonols	170910	418700	350440	172270	375930	264790	70933	78734	106400	71404	77706	51929	165180	569070	375120	282070	221600	211220	82053	99069	129240	123540	119510	114070	NA	NA	NA	-0.828934	1.87622	2.01576	1.83772	NA
Kaempferol-3-O-(6'''-Caffeoyl)glucosyl-(1→2)-Galactoside	Flavonoids	Flavonols	69973	35533	99228	64568	49676	34386	194340	384780	423150	344620	262200	254930	45779	125160	34188	28006	51139	31207	489590	349670	324280	382420	333620	381280	NA	NA	NA	NA	-2.29145	-2.53554	-2.50393	-1.69794
Quercetin-3-O-[2''-O-(6'''-sinapoyl)glucosyl]glucoside	Flavonoids	Flavonols	14379	49336	95906	73953	66004	26804	151450	169760	157370	213140	182620	162340	44330	66794	43639	51034	41400	34415	173120	114120	197340	204260	212480	174260	NA	NA	NA	NA	-1.58411	-1.74274	-1.64667	-1.9156
Quercetin-3-O-(2'''-Feruloyl)sophoroside	Flavonoids	Flavonols	20787	23470	52347	25138	41437	31734	60375	67409	89584	79696	47430	55148	21468	51042	31840	36847	22568	21302	69425	107990	124360	97961	57458	89436	NA	NA	NA	NA	-1.16998	-0.890713	-1.53204	NA
Kaempferol-3-O-(6''-Feruloyl)glucosyl-(1→4)-galactoside	Flavonoids	Flavonols	66220	134690	152340	65904	55666	84190	377160	360640	536810	521400	526930	435910	77256	216050	112190	37778	74628	21811	460280	544200	555210	561990	298670	517690	NA	0.616395	NA	NA	-1.85129	-2.85069	-1.9435	NA
Kaempferol-3-O-(6''-Sinapyl)glucosyl-(1→2)-Galactoside	Flavonoids	Flavonols	272180	288770	487140	270250	330010	267310	1623200	1624100	1862300	1955700	2169900	2016000	244560	431700	208770	254820	245970	289690	1580800	1760500	2239400	3069600	1858700	2055200	NA	NA	NA	NA	-2.28545	-2.82356	-2.65665	NA
Kaempferol-3-O-(6''-malonyl)galactoside*	Flavonoids	Flavonols	21955	9783.1	45371	56675	26767	17358	41267	41651	36424	38783	49627	42977	17724	8558.4	14735	22658	15413	25617	36661	23132	41633	41199	21765	25638	NA	NA	NA	NA	NA	NA	-1.30612	-0.865907
Kaempferol-3-O-neohesperidoside-7-O-(2''-feruloyl)glucoside	Flavonoids	Flavonols	59824	68766	76962	89967	76526	86341	75315	98366	111030	141530	95895	92657	63575	91457	82462	52500	79212	80658	80012	98848	92933	109480	130930	126390	NA	NA	NA	NA	NA	NA	NA	-1.01683
Kaempferol-3-O-(2''-feruloyl)glucosyl-(1→2)-(6''-malonyl)glucoside	Flavonoids	Flavonols	72618	124460	104450	114240	94524	173070	11386	16925	15296	73297	47575	32669	64438	82122	46602	60031	65475	48249	7119.8	16149	9276	18246	38282	27796	0.642481	1.13589	NA	NA	2.78966	1.31432	2.56931	-1.28979
Isorhamnetin-3-O-Glucoside*	Flavonoids	Flavonols	65581	64635	105530	43022	42093	32200	216260	163510	240440	96445	97665	64648	29456	43591	28800	35505	23525	19371	197010	172790	262840	81507	120590	150050	1.21083	NA	NA	NA	-1.39552	-1.14122	-2.63498	-1.87395
6-Methoxykaempferol-3-O-glucoside	Flavonoids	Flavonols	77270	53227	42846	47430	46337	72859	626900	344950	506130	396140	406430	423280	89231	25817	84106	128020	58621	96417	455700	177090	277940	390340	176420	153990	NA	-0.764484	NA	0.766212	-3.09193	-2.8791	-2.19314	1.17152
Quercetin-3-O-(4''-O-glucosyl)rhamnoside	Flavonoids	Flavonols	144040	19827	17710	41990	6364.6	347680	8963.3	22321	15266	24817	32724	77320	32736	135750	12695	16510	17218	31817	70879	30529	38180	35252	42032	90708	NA	NA	-1.58431	NA	NA	NA	NA	NA
Quercetin-3-O-xylosyl(1→2)arabinoside	Flavonoids	Flavonols	47247	23083	27439	48575	12502	30038	104250	51757	36520	11224	17309	31386	81706	39099	170660	29458	14124	66440	80681	36446	61663	19107	23370	29089	-1.57587	NA	NA	NA	NA	NA	NA	1.37181
Kaempferol-3-O-(6''-malonyl)glucoside*	Flavonoids	Flavonols	17608	22614	43312	41225	23317	12499	33940	44217	27834	27523	27226	31462	18032	10369	7419.1	12586	11940	8237.1	38427	20398	35365	22427	29490	29400	1.22159	1.23355	NA	NA	NA	NA	-1.3948	NA
Kaempferol-3-O-sophorotrioside	Flavonoids	Flavonols	49123000	52166000	53550000	36155000	40531000	47823000	19828000	18952000	24551000	17063000	16121000	14929000	43008000	56843000	48523000	51683000	47493000	32791000	32306000	36201000	30944000	26893000	27857000	28558000	NA	NA	-0.651074	-0.792028	1.28979	1.37175	NA	-1.98777
Kaempferol-3-O-(6''''-malonyl)sophorotrioside	Flavonoids	Flavonols	63480	85292	75709	57041	67285	60773	135920	142110	172690	150960	123240	114220	56415	95966	69486	53467	73348	41513	202470	208370	225220	173820	166370	203500	NA	NA	NA	NA	-1.00564	-1.06932	-1.51947	-1.00891
Kaempferol-3-O-sophoroside	Flavonoids	Flavonols	346570	405780	652580	529270	460070	602500	42235	20895	81599	35630	14065	17319	435190	701560	552950	560650	617500	412830	91580	99031	85458	100500	84646	103560	NA	NA	-0.931675	-2.10707	3.27907	4.57009	2.61367	-3.35385
Kaempferol-3-O-(2''-galloyl)glucoside	Flavonoids	Flavonols	124460	133020	106430	102530	104870	111260	154290	212160	150270	203630	239990	200090	98011	121190	105060	90874	95840	120890	137790	98813	83493	131790	67591	103650	NA	NA	0.690878	1.08695	NA	-1.01439	NA	1.65942
Kaempferol-7-O-glucoside*	Flavonoids	Flavonols	45807	32017	53591	32799	38606	34854	14935	14776	8768.2	4117.5	13776	8728.1	40786	71004	34560	38227	35503	17736	30739	29867	40989	24487	14244	10681	NA	NA	-1.40068	NA	1.77198	1.99692	NA	NA
Quercetin-3-O-glucoside (Isoquercitrin)*	Flavonoids	Flavonols	32371	84482	68181	45797	21659	51914	3207	13090	23738	19997	20051	96530	26691	64143	36490	24838	182400	19623	26916	95640	32920	123420	24505	49084	NA	NA	-1.95736	NA	2.20846	NA	NA	1.44526
Quercetin-4'-O-glucoside (Spiraeoside)*	Flavonoids	Flavonols	26803	74099	69788	52474	98328	80429	34099	17179	44959	29930	14085	72085	53395	109170	88755	31847	177970	51981	36571	70935	44826	94807	22381	46267	NA	NA	-0.662555	NA	NA	NA	NA	NA
Kaempferol-3-O-galactoside (Trifolin)*	Flavonoids	Flavonols	25757	39274	76013	44199	36620	45245	18572	3311.1	15530	15741	12835	7183	37715	60170	31820	43842	56202	18423	21662	10779	21462	13906	9915.9	3359.6	NA	NA	NA	NA	1.91453	1.81778	1.2668	-1.35314
Kaempferol (3,5,7,4'-Tetrahydroxyflavone)	Flavonoids	Flavonols	116580	183320	38679	104810	120240	191670	102220	24075	61875	8701	119250	20155	138040	144720	191950	82185	199000	71792	159700	12823	156020	49784	98709	50632	NA	NA	NA	NA	NA	NA	NA	-2.76067
Quercetin-7-O-glucoside*	Flavonoids	Flavonols	28014	57090	55033	43000	36589	51873	5090.1	18840	27190	18368	17342	48241	57396	95771	78159	37538	196560	43642	32948	77952	38910	72003	34696	36184	-0.72309	NA	-1.55117	NA	1.45488	NA	NA	NA
Kaempferol-3-O-glucoside (Astragalin)*	Flavonoids	Flavonols	465200	592560	844970	529900	531070	691190	237990	343180	415790	393450	495120	407140	453920	869810	374220	468950	498170	306970	419650	319490	492970	327790	383090	356010	NA	NA	NA	NA	0.932463	NA	NA	NA
Kaempferol-3-O-rutinoside(Nicotiflorin)*	Flavonoids	Flavonols	26716	11142	23555	8617.5	10212	32852	21994	35956	41480	26379	32502	29895	5744.4	18888	22588	20055	18721	21607	35516	42236	38242	33390	32300	76590	NA	NA	NA	NA	NA	NA	-1.29657	NA
Kaempferol-3-O-neohesperidoside*	Flavonoids	Flavonols	29453	11378	28115	9118.1	1680	19927	9862.1	26279	40896	42141	42562	27242	3352.7	12247	3417.3	10207	27034	3739.7	24337	25149	28272	21400	35362	51869	1.85818	NA	NA	NA	NA	NA	-2.0317	NA
Quercetin-3-O-rutinoside (Rutin)*	Flavonoids	Flavonols	161240	12808	17157	69050	7499.9	342390	6726	28632	14613	26088	28601	81098	32445	114740	22905	22275	16639	36202	60096	36267	40072	50162	33928	77502	NA	NA	-1.44905	NA	NA	NA	NA	1.58352
Quercetin-3-O-sophoroside (Baimaside)	Flavonoids	Flavonols	1091300	1062600	2962100	2047600	1356900	953250	2775400	2747500	3909400	3985900	2333700	2260400	1689800	1563600	1248900	1695100	1080500	1340700	3693100	3423800	4970600	4190900	4594700	4456100	NA	NA	NA	-0.626039	-0.882593	NA	-1.42478	NA
6-C-Methylquercetin-3-O-glucoside	Flavonoids	Flavonols	54739	48886	52150	33631	41791	38105	201310	251150	396720	357330	364620	243180	44468	37379	39661	33375	44363	39356	508150	384910	608910	447900	640270	516380	NA	NA	-0.822714	-0.733374	-2.44661	-3.08769	-3.62773	NA
Quercetin-7-O-(6''-malonyl)glucosyl-5-O-glucoside	Flavonoids	Flavonols	1810.5	3815.3	2533.4	1187.3	3823.3	2554.3	7666.2	9548.5	17771	18372	12038	4439.1	1903.3	2532.7	9	1250.9	9	9	15010	15260	13592	12355	22000	15172	NA	2.57574	NA	NA	-2.10027	-2.20373	-3.30272	NA
Quercetin-7-O-rutinoside*	Flavonoids	Flavonols	12165	16053	11503	15387	9329	11557	54312	53977	24315	17880	39194	24074	19250	11700	27265	25016	15389	16360	34101	10555	7073.6	9651.8	15103	38361	NA	-0.646106	1.35806	NA	-1.73915	-1.16166	NA	-3.34964
Quercetin-3-O-(2''-O-galactosyl)glucoside	Flavonoids	Flavonols	199350	244140	254590	178220	209350	187120	60518	51625	86500	28023	17415	28256	138960	295460	249400	201070	338110	169190	107430	74583	124620	33126	12519	42111	NA	NA	-0.626335	NA	1.81321	2.96316	1.1571	NA
6-Hydroxykaempferol-7-O-glucoside	Flavonoids	Flavonols	351840	357130	570690	712170	730170	308890	539160	667620	599000	1193200	665640	546300	454070	447250	614520	484660	280110	266380	920970	785720	1095700	1553800	919410	875890	NA	0.764114	-0.634036	NA	NA	NA	-0.88654	NA
6-Hydroxykaempferol-3,7,6-O-triglycoside	Flavonoids	Flavonols	2624300	3173800	4263900	2463700	2943900	2942800	1101400	1176100	1421200	1236500	788890	748340	2955900	3322800	3414300	3330600	3258400	1900800	1692900	2263300	3009100	1824500	2981400	2592500	NA	NA	-0.913167	-1.41539	1.44383	1.59002	NA	1.24755
Kaempferol-3-O-(6''-Rhamnosyl-2''-Glucosyl)Glucoside (Camelliaside A)	Flavonoids	Flavonols	108660	118680	143360	107550	84008	130810	91510	69484	34703	14980	30562	5725	142910	120160	78311	104700	120760	95826	63205	64145	52175	51483	49065	41586	NA	NA	NA	-1.47115	0.92163	2.65261	0.927198	NA
kaempferol-3-p-coumaroyldiglucoside-7-glucoside	Flavonoids	Flavonols	9932.8	16886	8994	19732	17319	27307	17732	20808	22056	16739	25312	24100	14743	15148	19374	16379	14349	16184	14694	27191	22327	31157	25420	20702	NA	NA	NA	NA	-0.758747	NA	NA	2.28341
kaempferol-3-p-coumaroyldiglucoside	Flavonoids	Flavonols	11282	29323	27693	21090	19477	24133	21034	21728	28303	11801	13387	16934	18517	35344	16423	18724	23084	22675	29201	27713	21044	30790	49023	46236	NA	NA	NA	-1.58134	NA	0.619192	NA	-2.48656
kaempferol-3-caffcoyldiglucoside-7-glucoside	Flavonoids	Flavonols	1337000	1520900	1090800	727520	1208800	2400600	4389200	4545600	4547800	4900100	4410000	4117300	1099100	1629400	1487700	1734200	1603200	718780	3656500	8809200	7222300	6844800	12004000	8026900	NA	NA	NA	-1.00112	-1.77165	-1.63044	-2.2233	-1.23652
Kaempferol-3-O-rutinoside-7-O-rhamnoside	Flavonoids	Flavonols	50603	24984	46921	47338	46399	19648	15922	9	9	NA	NA	NA	42706	37946	39973	30449	32168	31391	9	9	9	NA	NA	NA	NA	NA	NA	NA	2.94215	12.036	12.1253	11.7656
Kaempferol-3-O-sophoroside-7-O-glucoside	Flavonoids	Flavonols	5375500	4361200	5083900	3290800	3246000	3732900	452390	595020	9	NA	NA	NA	5171900	3217700	4268100	3362500	2991100	3564600	9	9	9	NA	NA	NA	NA	NA	15.2435	NA	NA	18.537	18.8386	18.4868
kaempferol-3-methoxycaffeoyldiglucoside	Flavonoids	Flavonols	37861	40127	34208	38735	36196	22867	9	9	9	NA	NA	NA	31488	26596	32390	17506	33708	38080	9	9	9	NA	NA	NA	NA	NA	NA	NA	12.0208	11.8226	11.7103	11.6914
Isorhamnetin-3-O-(6''-malonylglucoside)-7-O-glucoside	Flavonoids	Flavonols	NA	NA	NA	NA	NA	NA	26139	20731	41649	8211.3	20562	13554	NA	NA	NA	NA	NA	NA	36437	39196	55018	30995	36502	49106	NA	NA	NA	-1.46194	-11.6788	-10.6144	-12.2405	-12.0764
Esculetin-7-O-glucoside*	Lignans and Coumarins	Coumarins	8509.7	17915	19102	17588	7203.4	8711.5	22757	34667	26246	11787	17023	11422	3733.1	13350	8274.3	6224	5604.2	16124	18739	12031	14170	11869	7415.8	16495	0.844306	NA	0.89671	NA	-0.877998	NA	NA	-1.68872
Fraxidin-8-O-glucoside	Lignans and Coumarins	Coumarins	340350	279090	310380	364300	296760	220120	74765	86538	147690	38557	46200	53311	390240	237130	301670	317120	386460	205250	121730	153970	144490	126930	112710	60516	NA	NA	NA	-1.12033	1.58938	2.67406	1.1447	NA
Skimmin (7-Hydroxycoumarin-7-O-glucoside)	Lignans and Coumarins	Coumarins	239460	367190	485680	283700	208990	156880	2059600	2238200	3213000	2522400	2302000	2118700	348790	715800	295200	338520	358430	135690	3603800	2900400	3500000	3084500	2443900	2959500	NA	NA	NA	NA	-2.78156	-3.41802	-2.87915	NA
Scopoletin-7-O-glucuronide	Lignans and Coumarins	Coumarins	54469000	42411000	48746000	35597000	41575000	42592000	16109000	23882000	22529000	11863000	16145000	10968000	36259000	44980000	33410000	38705000	34107000	28017000	15080000	18062000	22314000	11622000	14586000	12669000	NA	NA	NA	NA	1.21988	1.61954	1.04781	NA
Esculetin	Lignans and Coumarins	Coumarins	9817.1	52340	35634	54331	13920	37994	100740	126030	231170	63549	103060	117560	17215	18935	17923	23648	30099	25684	248110	320770	269110	141930	287850	237270	NA	NA	-0.871774	-1.23105	-2.22738	NA	-3.95395	NA
Fraxetin (7,8-Dihydroxy-6-methoxycoumarin)	Lignans and Coumarins	Coumarins	106430	39841	125130	106820	188440	100880	407590	277080	153450	200400	210920	186380	93430	111920	62726	111570	118410	106320	209500	194230	136650	104020	153640	123090	NA	NA	NA	0.650578	-1.62673	NA	-1.01133	0.974834
Esculin (6,7-DihydroxyCoumarin-6-glucoside)*	Lignans and Coumarins	Coumarins	16883	14571	8350.4	19482	23674	14972	23492	37647	24296	14328	22119	19036	18976	10008	13371	18168	14178	20224	20202	7914.3	9179.9	9979.8	9105.7	3512.7	NA	NA	1.1958	1.29584	-1.1019	NA	NA	0.603493
7-Methoxycoumarin	Lignans and Coumarins	Coumarins	167260	245870	233300	249400	182260	278300	572010	619920	459550	369710	442370	426110	200100	205680	192840	210220	202590	236760	498590	482960	374890	429520	369340	328660	NA	NA	NA	NA	-1.35319	-0.802423	-1.18011	NA
5,7-Dimethoxycoumarin (Limettin)(Citropten)	Lignans and Coumarins	Coumarins	12194	8667.5	5155.2	7007.8	11584	10822	15264	12790	14241	19092	13249	12579	12036	9813.3	21332	9379.6	14297	6985.2	10143	9447.6	17617	11360	7357.1	6253.9	-0.730969	NA	NA	0.847104	-0.701049	NA	NA	NA
Scopoletin (7-Hydroxy-5-methoxycoumarin)	Lignans and Coumarins	Coumarins	177530	111520	172420	91494	191350	183710	309620	330770	221230	196510	260500	295180	139530	112740	116350	132510	118620	85369	239710	208180	241380	286310	237590	287750	NA	NA	NA	NA	-0.900815	NA	-0.902935	NA
5,7-Dihydroxy-4-methylcoumarin	Lignans and Coumarins	Coumarins	30458	26368	36457	49134	26648	56770	88908	111130	88978	130560	116160	82941	51154	34987	43445	37491	36557	38325	70100	82834	43186	69647	84969	69731	NA	NA	NA	NA	-1.63146	-1.31442	NA	NA
N-Sinapoylhydroxycoumarin	Lignans and Coumarins	Coumarins	12855000	9658200	9825900	8962400	16357000	14825000	16105000	15636000	16335000	15231000	17710000	14865000	7967400	9482300	11564000	10606000	13022000	13701000	16603000	17977000	18778000	20630000	23087000	20717000	NA	NA	NA	NA	NA	NA	-0.87897	NA
4-Hydroxycoumarin di-glucoside	Lignans and Coumarins	Coumarins	11567	8239.5	11063	5016	17332	12011	10076	18292	20182	16789	23037	6122.4	19314	13009	10439	13472	10820	2625.7	23666	26391	14981	32415	30923	56114	NA	NA	NA	-1.37834	NA	NA	NA	NA
Ayapin	Lignans and Coumarins	Coumarins	49879	25703	16860	30924	25508	24835	26477	26126	22280	34472	55437	47594	20413	14507	31675	16619	58478	16015	15627	54630	40217	18844	16086	31789	NA	NA	NA	1.04329	NA	-0.758722	NA	NA
Phenprocoumon	Lignans and Coumarins	Coumarins	NA	NA	NA	NA	NA	NA	NA	NA	NA	14057	7681.3	11887	NA	NA	NA	NA	NA	NA	NA	NA	NA	9	9	9	NA	NA	NA	10.2824	NA	-10.2824	NA	NA
Scopoletin-7-O-xylosyl(1→6)glucoside	Lignans and Coumarins	Coumarins	72164	81406	87142	83159	74933	104490	9	9	9	NA	NA	NA	66384	53301	55328	81988	99624	63222	9	9	9	NA	NA	NA	NA	NA	NA	NA	13.1221	13.2475	12.6622	13.1466
Lariciresinol-4'-O-glucoside	Lignans and Coumarins	Lignans	82539	50363	27221	27837	42412	57220	101980	146580	83583	33301	44127	64577	33387	41644	39041	21051	37325	51202	83206	81128	47782	83264	54389	35628	NA	NA	0.646951	NA	-1.05262	NA	-0.894909	NA
Nortrachelogenin-4-O-glucoside	Lignans and Coumarins	Lignans	25419	22608	41497	24945	21205	18597	14858	23577	14207	2190.8	13076	13585	21462	23925	22116	24967	16456	22734	10853	13741	17205	23701	7593.6	19104	NA	NA	NA	NA	0.76606	NA	0.691483	NA
5'-Methoxymatairesinoside	Lignans and Coumarins	Lignans	102020	68747	112320	77716	76049	91863	34442	18365	32424	19875	23260	39684	87214	87292	72687	96627	64972	71342	20874	38581	36291	31549	39416	27141	NA	NA	NA	NA	1.7318	1.56844	1.36835	1.40015
Olivil-4'-O-glucoside	Lignans and Coumarins	Lignans	34568	43911	38241	67335	70269	48921	28463	20138	17476	15671	34785	33301	64225	34601	38998	49253	51611	91988	54590	22073	26706	63786	15772	37131	NA	NA	NA	NA	0.820832	1.15509	NA	-1.1832
Epipinoresinol*	Lignans and Coumarins	Lignans	17186	21754	19280	19588	13133	23627	38662	50449	86028	97723	51429	56874	11864	14358	16697	6073.3	15733	10070	42849	48797	56146	25754	40182	43075	NA	0.82188	NA	0.918353	-1.58891	-1.87039	-1.78388	-1.66463
5'-Methoxyisolariciresinol-9'-O-glucoside	Lignans and Coumarins	Lignans	825860	801570	938740	956390	920990	1044000	450080	390360	718820	237280	205680	211740	711970	679760	682420	838210	1059000	803550	658320	895650	669570	418050	171460	255620	NA	NA	NA	NA	0.718755	2.15774	NA	1.76141
Isolariciresinol-9'-O-glucoside	Lignans and Coumarins	Lignans	48846	76871	105960	107140	75811	94225	185850	87595	41672	39732	55246	32249	56067	36129	87282	64125	81391	133510	76604	66449	75878	36102	27710	32286	NA	NA	NA	NA	NA	1.1234	NA	0.980287
(+)-Cycloolivil	Lignans and Coumarins	Lignans	15838	17935	18501	8457.3	15830	6912.2	25904	16891	10841	9540.5	5617.1	13221	23761	25436	26992	14229	36993	10843	22614	15200	16317	7929.2	3172.3	6855.7	NA	-0.992257	NA	NA	NA	NA	NA	NA
Dihydrodehydrodiconiferyl alcohol-4-O-glucoside	Lignans and Coumarins	Lignans	39865	88141	118430	104980	80264	98165	214000	142150	76412	59332	52508	38003	39315	53345	89906	91216	60744	179040	93612	45523	88524	58307	51349	34856	NA	NA	0.926032	NA	NA	0.919434	NA	NA
Secoisolariciresinol 4-O-glucoside	Lignans and Coumarins	Lignans	478200	398060	613920	804570	470430	589360	48174	18245	28538	16491	25086	15326	734930	411730	363300	388810	655620	442040	92847	84535	84534	75318	50635	37609	NA	NA	-1.46376	-1.52326	3.97207	5.03403	2.52733	NA
Pinoresinol*	Lignans and Coumarins	Lignans	23232	21608	15295	17183	13512	15208	34836	47506	70684	96269	48182	56023	11729	17519	15220	6442.7	10351	7044.6	35475	59956	52206	27864	36733	37146	NA	0.945307	NA	0.978486	-1.3475	-2.12675	-1.73121	-0.911866
SecoisoLariciresinol diglucoside	Lignans and Coumarins	Lignans	80680	70563	102860	102290	61065	72162	20787	14073	9749.1	12050	9543.3	7000.7	56062	50650	36604	72199	40635	74591	16701	16030	10550	15003	7427.8	13908	0.826214	NA	NA	NA	2.51	3.04205	1.72739	NA
Pinoresinol-4,4'-O-di-O-glucoside	Lignans and Coumarins	Lignans	437780	661240	807750	515760	418970	761120	210890	278940	590720	459390	384900	252760	483310	924870	807720	577560	629820	518660	525260	739960	807700	559750	950450	877060	NA	NA	-0.939899	-1.12173	NA	NA	NA	-6.1256
Pinoresinol-4-O-glucoside	Lignans and Coumarins	Lignans	1092100	1426300	1152600	529390	842210	1209800	144010	172990	681400	137640	85980	104340	1131600	1617300	1544300	959410	958180	558020	372990	948480	1309100	338230	154480	393360	NA	NA	-1.39769	-1.4339	1.87848	2.97656	NA	NA
Medioresinol-4'-O-(6'''-acetyl)glucoside	Lignans and Coumarins	Lignans	114270	96692	170250	80962	104760	134240	67939	64052	110200	109420	89411	87817	75113	96959	90976	105570	82567	68982	58028	73341	101350	70435	96428	68721	NA	NA	NA	NA	NA	NA	NA	1.67612
Syringaresinol-4'-O-(6''-acetyl)glucoside	Lignans and Coumarins	Lignans	44046	26838	55059	57393	63964	42949	153140	187910	287960	202410	194170	191120	17486	22074	54039	21408	34237	28744	81826	76153	137250	102180	189910	112760	NA	0.961258	1.09125	NA	-2.32031	-1.83869	-1.65727	NA
Cycloolivil-6-O-glucoside	Lignans and Coumarins	Lignans	94878	109050	165990	159240	152700	167350	37995	31093	23965	9	9	9	141980	115070	124260	74121	121260	153910	43208	26520	37209	30868	18527	41731	NA	NA	NA	-11.7207	1.99108	14.1157	1.8342	NA
syringaresinol-4'-O-glucopyranosid	Lignans and Coumarins	Lignans	328270	311460	348750	377820	366390	335240	140150	153030	210190	55971	122360	108390	207260	172310	333920	328270	266570	308780	126090	137190	136930	203810	88426	75084	NA	NA	NA	NA	0.973593	1.91258	0.834136	-0.870511
4,4,5-Trihydroxy-l,l'-di-2-propenylbiphenyl	Lignans and Coumarins	Lignans	25876	33414	20221	22058	21411	22156	18390	38029	26630	35394	35483	36827	24038	19254	22445	22487	22130	26340	21459	34703	23365	31341	28942	27355	NA	NA	NA	NA	NA	-0.714754	NA	2.36673
13(S)-HODE;13(S)-Hydroxyoctadeca-9Z,11E-dienoic acid*	Lipids	Free fatty acids	999690	264170	14407	30716	32848	67402	580310	694290	1008000	79156	1202400	123880	22260	14203	1508500	44192	3505500	39666	33556	963390	2302000	66120	85827	34345	NA	NA	NA	NA	NA	NA	NA	-0.975548
12,13-DHOME; (9Z)-12,13-Dihydroxyoctadec-9-enoic acid	Lipids	Free fatty acids	21432	15988	10897	11588	15744	13494	12917	23470	23781	26252	29366	24310	13122	16088	14220	15556	17476	11964	12972	23190	41545	17188	24260	24750	NA	NA	NA	NA	NA	-0.969213	NA	-1.29247
9(10)-EpOME;(9R,10S)-(12Z)-9,10-Epoxyoctadecenoic acid*	Lipids	Free fatty acids	437360	82902	1734.1	3467.8	9247.8	24662	176180	193090	387820	6991.6	290240	12683	2795.8	4420.6	373970	13885	379310	10110	5228.2	456990	535400	23012	14259	6366.9	NA	NA	NA	NA	NA	NA	NA	-1.13347
Hydroxy ricinoleic acid	Lipids	Free fatty acids	1911.2	1511.1	513.65	988.98	1682.5	1944.2	1878.2	3170.2	2765.7	1608.5	2983.9	2618.1	1811.8	586.23	3819.9	1038.5	737.33	1025.7	1407.4	3217.7	4191.2	703	503.11	669.2	NA	0.720328	NA	1.94297	NA	NA	NA	1.261
Ricinoleic acid	Lipids	Free fatty acids	667480	167000	34873	39071	42254	75109	208850	308140	601760	46641	321600	69559	39778	40525	391620	52804	615690	44552	43264	632010	460800	71500	54013	53563	NA	NA	NA	NA	NA	NA	NA	1.25724
Myristic Acid	Lipids	Free fatty acids	12875000	11390000	8765300	8101300	8793300	8611600	13610000	16510000	21108000	22409000	17293000	15923000	9871000	11024000	10919000	10100000	9963300	9808800	12888000	13404000	13275000	10029000	9074100	9731600	NA	NA	NA	0.947927	-0.633142	-1.12489	NA	NA
Pentadecanoic Acid	Lipids	Free fatty acids	26233	34962	27888	30004	33119	23474	30548	34340	34453	74643	50154	57085	34653	38801	26393	36498	32743	34404	43864	25082	31096	29478	31025	30848	NA	NA	NA	0.99351	NA	-1.07061	NA	NA
10-Heptadecenoic Acid	Lipids	Free fatty acids	147070	112590	113920	111300	90350	129610	109160	94593	126650	84839	108680	93795	114770	96175	89030	83440	96604	111960	141120	140790	83208	185660	100060	126190	NA	NA	NA	NA	NA	NA	NA	0.860193
Undecylic Acid	Lipids	Free fatty acids	905160	911860	661980	726630	756830	752190	816730	926210	985170	845010	744170	795580	907120	660870	816050	766240	647680	750630	831180	734070	793040	701440	649430	665970	NA	NA	NA	NA	NA	NA	NA	2.1095
5(Z),8(Z),11(Z)-Eicosatrienoic acid	Lipids	Free fatty acids	14420	19521	16566	20242	18309	13576	15829	17492	13215	15881	11841	8034.1	24697	13772	24268	15800	17591	18009	16488	22370	16309	12402	14581	14889	NA	NA	NA	NA	NA	NA	NA	-7.34613
8,9-Dihydroxy-5Z,11Z,14Z-eicosatrienoic acid	Lipids	Free fatty acids	1819.5	929.02	1537.6	1062.5	2069.1	885.38	558.86	965.44	1753.4	548.45	1711.1	959.73	2144.1	2351.5	1384.3	3014.2	765.71	1915	1097.3	2971.4	2942.4	2030.6	2066.9	1720.1	NA	NA	-1.09696	-0.853686	NA	NA	NA	NA
Linoleic acid	Lipids	Free fatty acids	10461000	4552600	793380	550800	944870	1355500	3741100	3778000	7824700	865540	4398000	1529200	834250	1217900	6386200	1452200	2389800	1227100	821830	6506700	5461500	1629700	929810	919110	NA	-0.830176	NA	NA	NA	NA	NA	NA
Undecanedioic acid	Lipids	Free fatty acids	30033	21285	26153	20263	32024	22646	40287	46438	26121	90221	60415	66040	20650	17402	13245	24905	15421	23652	23986	24062	23179	22465	11018	13338	0.594782	NA	0.663859	2.21031	NA	-1.53187	NA	NA
9-Hydroperoxy-9Z,11E-Octadecadienoic Acid	Lipids	Free fatty acids	22361	26220	20038	18365	31855	23328	7208.4	12388	17166	18204	13329	15966	18880	28719	34194	36237	16571	17154	17046	23698	29285	18406	34385	20881	NA	NA	-0.929722	-0.633219	0.900377	NA	NA	-1.0583
13-Hydroperoxy-9Z,11E-octadecadienoic acid	Lipids	Free fatty acids	52064	68962	47589	43676	72406	54901	15201	25899	38858	46013	36340	36965	45338	72876	73408	84411	46379	47624	37622	55976	74290	40296	74585	43507	NA	NA	-1.07018	NA	1.07642	NA	NA	-1.15974
1-Monomyristin	Lipids	Free fatty acids	28771	27340	25510	26402	35787	36091	31478	30659	38450	27159	27952	21620	33753	30128	28548	32281	33257	31035	30062	27636	23640	30336	31211	31738	NA	NA	NA	NA	NA	NA	NA	0.817629
Methyl linolenate	Lipids	Free fatty acids	29972	63545	68629	54483	88755	63304	6109.2	9892.9	7121.7	19573	10357	12623	57425	81482	45834	67829	46724	60504	10262	14871	12698	16547	31183	21797	NA	NA	-0.71019	NA	2.80984	2.2791	2.28786	NA
Hexadecanedioic acid	Lipids	Free fatty acids	43410	45692	27720	37393	41951	36751	39242	66146	56678	55786	75041	75649	28044	39786	37111	41859	37069	34672	44533	76477	108140	45865	59441	57837	NA	NA	NA	NA	NA	-0.830668	-1.12671	-0.780026
1,14-Tetradecanedioic Acid	Lipids	Free fatty acids	16940	19482	13083	20128	18967	15203	21291	24139	20333	18672	18509	17233	14041	13396	14334	15321	18828	22033	18139	13984	16536	15286	10492	17469	NA	NA	NA	NA	NA	NA	NA	0.955991
4-Oxo-9Z,11Z,13E,15E-Octadecatetraenoic Acid	Lipids	Free fatty acids	113730	150840	128350	117320	126980	107460	105450	135900	113970	139320	116730	123640	157640	161690	126430	139560	147840	111380	115050	122420	151120	98986	127130	114730	NA	NA	NA	NA	NA	NA	NA	2.84796
Punicic acid (9Z,11E,13Z-octadecatrienoic acid)	Lipids	Free fatty acids	3818600	384270	46307	95502	45580	165350	963210	1295100	2311100	251680	2294800	340640	67798	40244	3838900	80415	6350500	99749	115990	2674200	5663800	216450	200560	73019	NA	NA	NA	NA	NA	NA	NA	0.736413
Octadeca-11E,13E,15Z-trienoic acid	Lipids	Free fatty acids	1915300	1939000	1981900	1751300	1826100	1866300	2681700	2581900	2384400	2170800	2269000	2229500	1998800	2217600	2299900	2008500	1802500	2197300	2748300	2732000	2811600	2716700	2830400	2674400	NA	NA	NA	NA	NA	NA	NA	-0.950986
Dodecanoic acid (Lauric acid)	Lipids	Free fatty acids	1052000	1180100	882070	662790	864450	706870	1035500	1106300	1858400	1238600	951400	824570	968530	997500	874760	1012500	769470	898200	1173300	1529500	1288000	1021500	810040	886480	NA	NA	NA	NA	NA	NA	NA	0.844918
9-Hydroxy-10,12,15-octadecatrienoic acid	Lipids	Free fatty acids	16092	8611.4	10587	7842.3	7977.3	4960.2	8812	14961	17830	26125	23862	14811	9275.4	8879.3	15041	10152	11522	8551.5	8073	23574	29035	15318	9056.7	8797.5	NA	NA	NA	0.965975	NA	-1.64077	NA	NA
13S-Hydroperoxy-6Z,9Z,11E-octadecatrienoic acid	Lipids	Free fatty acids	51117	37283	41115	50055	53727	62574	40859	48997	37364	42741	51141	69564	29131	30142	33791	74586	44991	71099	50220	39150	44925	59248	49749	58876	NA	NA	NA	NA	NA	NA	NA	2.04433
9-Hydroperoxy-10E,12,15Z-octadecatrienoic acid	Lipids	Free fatty acids	7683.2	9424.5	9839.7	9074.8	9026	11275	5804.4	8606.3	6852.3	7792.6	5674.7	3600.6	9034.7	9374.1	8591.3	6938.1	6863.7	10754	8090.2	8642.7	7952.3	8174.5	7006.2	8761.2	NA	NA	NA	NA	NA	NA	NA	0.679392
13-Hydroxy-6,9,11-octadecatrienoic acid	Lipids	Free fatty acids	52997	58326	70539	53829	54472	53119	55920	50622	35188	47732	45888	41687	48969	51533	54034	60730	52441	51120	51151	57673	51392	48848	57030	46869	NA	NA	NA	NA	NA	NA	NA	2.04879
13S-Hydroperoxy-9Z,11E-octadecadienoic acid	Lipids	Free fatty acids	37559	2836.9	707.54	2117.5	901.67	3801.4	4585	7032.1	11846	2733.5	13227	4809.8	648.79	854.5	37867	392.07	47628	1849.7	1170	34476	56471	752.29	736.81	1155.7	NA	NA	NA	2.97329	NA	NA	NA	0.881478
Palmitaldehyde	Lipids	Free fatty acids	109530000	100300000	106390000	108860000	109630000	119510000	121380000	118630000	117780000	116140000	124070000	126700000	97512000	100470000	103760000	103410000	100350000	102960000	118500000	119130000	114030000	120510000	110400000	122530000	NA	NA	NA	NA	NA	NA	NA	0.67495
1-Eicosanol	Lipids	Free fatty acids	812260	206280	44033	46806	51616	80097	256560	369740	700500	50442	379550	75432	45490	49139	450990	59628	724050	54005	52864	769630	523660	80439	67275	65969	NA	NA	NA	NA	NA	NA	NA	1.92475
Eicosenoic acid	Lipids	Free fatty acids	99421	86255	66137	64196	60950	68013	96119	113050	140330	122480	109280	85019	65357	98279	91456	79470	85594	87339	93945	98884	82108	72168	63572	64637	NA	NA	NA	0.66076	NA	-0.713688	NA	NA
Eicosadienoic acid	Lipids	Free fatty acids	6984.7	6571.6	5372	7865.7	7373.8	8446.4	7561.6	7850.9	8133.2	4944.8	7851.3	7737.8	6734.4	6606.6	5371.8	5043.2	5976.3	7866	9220.6	8310.2	6428.4	9811	7446.6	6551.9	NA	NA	NA	NA	NA	NA	NA	1.41685
9,12,13-Trihydroxy-10,15-octadecadienoic acid	Lipids	Free fatty acids	54091	36430	36421	51635	38199	49052	19312	13850	26589	245430	148930	203960	37917	33820	27429	49710	52349	31788	16115	21028	13356	22223	22785	28226	NA	NA	NA	3.03033	1.08713	-2.10702	0.973591	NA
9,10,13-Trihydroxy-11-Octadecenoic Acid	Lipids	Free fatty acids	524620	122170	66301	104340	100500	133820	110680	129920	252440	445580	462340	404140	97290	78368	505630	116850	784150	98087	50160	487580	850230	90509	91577	64550	NA	NA	NA	2.41138	NA	-1.95392	NA	NA
1-Linolenoyl-rac-glycerol-diglucoside	Lipids	Free fatty acids	441750	430550	474910	351120	578540	378070	616150	540860	496720	654800	607050	535540	559570	466840	410040	313240	384460	410030	854950	495760	592930	465130	629000	547540	NA	NA	NA	NA	NA	NA	NA	1.93849
9S-Hydroxy-10E,12Z-octadecadienoic acid*	Lipids	Free fatty acids	1050100	283400	15719	29602	35423	86079	602060	741340	1086600	83064	1246000	125010	26664	16627	1619100	55334	3700600	44356	33884	1032600	2501600	66635	92488	39525	NA	NA	NA	NA	NA	NA	NA	-0.95787
Oleamide (9-Octadecenamide)	Lipids	Free fatty acids	10967	7505.6	21299	6100.6	25299	18823	32722	23322	31834	36301	22891	22490	7885.6	18289	17102	31362	18019	21329	37839	32133	29059	33320	32524	34755	NA	NA	NA	NA	-1.14376	NA	-1.19429	1.29868
2-Dodecenedioic acid	Lipids	Free fatty acids	9815.1	8479.8	4771.8	10828	10742	6821	9978.8	11511	10622	39463	30700	30446	8269.6	6796.2	6185.5	8671.5	34261	4870.6	5919.9	6516.2	8309.2	7905.7	5755.1	12556	NA	NA	0.630319	1.9402	NA	-1.82525	NA	3.24769
13S-Hydroxy-9Z,11E,15Z-octadecatrienoic acid	Lipids	Free fatty acids	22679	25309	32039	39798	39981	34689	15023	28876	19658	64649	59166	70491	68162	34038	31948	22091	59309	41481	16315	27609	24805	15860	13818	15051	-0.745267	NA	NA	2.11905	NA	-0.763386	0.964835	-3.3603
9-Hydroxy-12-oxo-10(E),15(Z)-octadecadienoic acid	Lipids	Free fatty acids	297390	38140	5202.1	15005	3973.6	53111	62799	89185	142920	22362	334760	45835	4425.7	3573.4	397770	9868.5	460830	8987.5	19250	303780	775800	17915	13724	6365.1	NA	NA	NA	3.4064	NA	NA	NA	1.04304
12-Oxo-phytodienoic acid	Lipids	Free fatty acids	2162.9	1972.5	1630.3	994.82	602.17	735.13	519.17	895.03	1233.7	4511.8	9942.1	6266.5	904.43	739.33	2808.6	672.99	1767.5	828.84	1200.2	1860.7	2612.4	596.1	690.12	1372.5	NA	NA	-1.09934	2.96225	1.12265	-3.15134	NA	-0.720119
17-Hydroxylinolenic acid	Lipids	Free fatty acids	219050	74435	5737.7	11138	15300	33805	63072	97993	141960	47590	462760	123040	5675	5717.6	486360	15212	982900	11952	15317	244270	1066900	21788	23911	12275	NA	NA	NA	3.44962	NA	-3.39423	NA	-0.788414
2R-hydroxy-9Z,12Z,15Z-octadecatrienoic acid	Lipids	Free fatty acids	558070	36657	5917.4	22458	5978	50411	76447	123390	224680	88740	397940	173000	5114.4	3611.6	528250	10946	700640	14566	25089	417650	895780	28829	21443	12704	NA	NA	NA	3.38889	NA	-3.06464	NA	-2.72811
12-Methyltetradecanoic Acid	Lipids	Free fatty acids	60066	39453	34853	42294	29415	44470	92123	80070	71761	47840	67095	96445	42973	44252	38444	43890	35602	42525	54894	54527	54592	70777	46790	70442	NA	NA	NA	NA	-0.860377	NA	NA	NA
13(s)-hydroperoxy-(9z,11e,15z)-octadecatrienoic acid	Lipids	Free fatty acids	183730	159170	130650	114980	125320	110840	165580	203540	223240	235490	180140	164520	146160	174840	166410	145960	148840	132670	158480	159910	164100	135960	111000	121830	NA	NA	NA	0.653626	NA	-0.72438	NA	NA
LysoPG 16:0	Lipids	Glycerol ester	123570	160470	126400	195720	202940	143370	61869	74468	84984	185640	139730	169790	126610	134450	102060	186330	116760	126890	57563	80045	125230	65752	66129	55911	NA	NA	NA	1.39876	0.891031	NA	NA	NA
2-α-Linolenoyl-glycerol-1,3-di-O-glucoside	Lipids	Glycerol ester	14322	12830	13672	10598	18206	12155	16625	21500	19459	61112	41315	40411	11770	17897	11112	18356	11095	13192	13460	13555	20069	16338	25036	14465	NA	NA	NA	1.35503	NA	-1.80213	NA	-1.28509
1-α-Linolenoyl-glycerol-2,3-di-O-glucoside	Lipids	Glycerol ester	6815.9	6407.7	4116.6	2309.3	7368.5	7237.8	9002.8	8591.8	9134.3	11640	8212.6	7706.3	5130.4	6230	5563.6	8832	5138.2	5626.9	7199.7	6280.5	9560.9	5443	5429.7	4726.4	NA	NA	NA	0.821056	-0.62428	NA	NA	NA
2-α-Linolenoyl-glycerol-1-O-glucoside	Lipids	Glycerol ester	12956	17889	29161	15091	35841	13495	16875	15861	15635	38606	22457	26986	34591	36904	20125	28232	17612	30414	21322	24639	43355	26786	29367	19736	-0.610556	NA	-0.884776	NA	NA	NA	NA	NA
1-α-Linolenoyl-glycerol-3-O-glucoside	Lipids	Glycerol ester	16502	20064	10216	9713.1	19704	10232	19866	22125	20734	75035	50806	52008	15708	12684	16679	16325	9134.4	12352	19767	20684	30040	14038	19516	11386	NA	NA	NA	1.98458	NA	-2.16529	-0.64524	NA
2-Linoleoylglycerol	Lipids	Glycerol ester	696960	330890	247700	85711	194130	184310	513280	825850	1317700	242130	725070	223020	93676	205860	581110	233230	442760	209980	250730	1539800	836980	408060	243690	287550	NA	-0.932664	NA	NA	NA	NA	NA	NA
1-Linoleoylglycerol	Lipids	Glycerol ester	712940	320090	250340	81928	199610	179810	532730	791030	1255600	243970	687100	221170	87237	205180	539480	238900	416100	207490	240970	1500500	815570	405140	227440	278290	NA	-0.902652	NA	NA	NA	NA	NA	-1.41697
Gingerglycolipid A	Lipids	Glycerol ester	71686	77975	60893	61270	74301	66251	99089	84020	71777	111100	113110	96569	67505	69106	67918	78351	74484	60971	84274	67068	92877	57810	89401	71321	NA	NA	NA	NA	NA	-0.668496	NA	NA
1-Oleoyl-Sn-Glycerol	Lipids	Glycerol ester	17000	10239	9228.5	12551	19065	14405	16942	18654	26476	71818	44852	62080	16484	11655	16186	15836	13303	12463	30624	15995	15461	26812	29413	22404	NA	NA	NA	1.18481	-0.767331	-1.95758	NA	NA
2-Aminoethylphosphonate	Lipids	Glycerol ester	115920	73348	105290	105040	100630	114330	451180	298800	314550	264350	321060	305180	96740	81128	79589	134400	121190	124820	265180	182240	243720	242190	209460	192360	NA	NA	0.623167	NA	-1.85359	-1.47669	-1.42465	NA
Monopalmitin	Lipids	Glycerol ester	3207.4	2583.5	8476.3	12419	14610	14973	16194	16139	18910	11363	12993	10435	4040.7	12109	14810	14822	15653	13885	13277	13173	12571	14842	13733	13960	-1.11769	NA	NA	NA	-1.84465	NA	NA	-4.00486
LysoPC 19:2(2n isomer)	Lipids	LPC	8183.6	12150	12644	7902.9	15757	7032.7	14737	12680	13603	61847	41470	54299	11085	13849	7855	12343	11728	10271	8385.6	20605	33007	10278	13613	13531	NA	NA	NA	2.07446	NA	-2.36045	NA	NA
LysoPC 19:2	Lipids	LPC	2698	510.73	2024.1	2579.7	2010.1	3976.5	16579	18356	15337	33772	30485	43048	1795.4	1351.8	1701	3935.8	4189.3	2962.7	8464.6	6682.8	13197	12379	14015	18546	NA	NA	0.826691	1.25565	-3.26409	-3.6469	-2.54754	0.641261
LysoPC 17:2	Lipids	LPC	8853.3	13985	13241	21433	20318	12905	27651	24497	26832	61535	47652	48345	10504	14061	13219	23042	12479	13488	12838	23887	37217	24457	23904	19726	NA	NA	NA	1.21019	-1.13032	-1.52719	NA	-0.736529
LysoPC 16:1(2n isomer)	Lipids	LPC	298600	354050	254690	402960	464150	359590	335350	304850	415380	732200	700380	732520	272450	474730	261760	572000	342910	305590	328910	458540	631050	464010	486920	362290	NA	NA	NA	0.721325	NA	-0.819651	NA	NA
LysoPC 15:0(2n isomer)	Lipids	LPC	116990	174480	135100	153120	189900	210390	59001	49642	68760	77867	40357	34408	95169	280200	214410	243380	175340	100970	63829	75982	194170	78189	178470	156870	NA	NA	NA	-1.43793	1.26575	1.85829	NA	1.36809
LysoPC 17:1	Lipids	LPC	68485	77825	69374	115170	126210	81930	107570	103700	94563	235780	202340	197960	66273	97762	61310	111840	72015	70497	73382	93860	142350	128490	122500	92357	NA	NA	NA	0.889541	NA	-0.97629	NA	-0.768913
LysoPC 20:3	Lipids	LPC	4714.3	8609.2	6147.1	6291.9	8584.2	10128	62189	64373	64654	165200	130280	100770	6798.3	11513	7955.5	7795.2	5478.1	3959.9	49256	95008	175210	93936	97741	84985	NA	NA	NA	NA	-3.29583	-3.98617	-3.60439	NA
LysoPC 18:1(2n isomer)	Lipids	LPC	10413000	11393000	9355000	12433000	15220000	11691000	5129900	4603900	9247400	15933000	11016000	11782000	7985300	20307000	9075300	14056000	9862100	9869200	7798100	12413000	16508000	12061000	17957000	13979000	NA	NA	-0.951959	NA	0.71517	NA	NA	NA
LysoPC 17:0(2n isomer)	Lipids	LPC	32280	42124	31007	46745	63845	53602	31678	37178	27617	68183	51342	49536	23606	76832	34241	53652	31443	23513	16014	34758	62351	29238	43470	33339	NA	0.596253	NA	0.67284	NA	NA	NA	NA
LysoPC 18:0	Lipids	LPC	184490	159100	242330	137590	439530	399960	282620	257800	338710	416120	348720	387350	151350	431420	115900	462200	384950	255670	276160	351580	347580	290100	324460	354590	NA	NA	NA	NA	-0.585373	NA	NA	NA
LysoPC 16:0	Lipids	LPC	17093000	13473000	11843000	14037000	14708000	12671000	19169000	18547000	18059000	22699000	22696000	26213000	13033000	18503000	10430000	15163000	11952000	10682000	14617000	19174000	19748000	16509000	17528000	16838000	NA	NA	NA	NA	NA	-0.789933	NA	NA
LysoPC 16:2(2n isomer)	Lipids	LPC	93425	91101	76993	140280	163010	104240	102060	114570	111560	239380	201870	248680	88016	123740	73142	189870	100850	104590	78331	118810	180370	125100	127560	108070	NA	NA	NA	0.935531	NA	-0.759544	NA	-0.70833
LysoPC 18:3(2n isomer)	Lipids	LPC	19893000	20350000	19817000	22859000	27393000	22141000	20370000	19523000	20805000	35454000	34385000	33300000	16782000	26793000	17142000	29079000	17261000	15124000	14927000	25451000	31182000	21510000	21303000	16811000	NA	NA	NA	0.790625	NA	NA	NA	NA
LysoPC 15:0	Lipids	LPC	131020	173170	138260	144800	169930	183310	46477	28962	64093	67639	37044	38003	86587	263170	196220	261760	160000	89479	59533	77636	203530	84959	182060	165480	NA	NA	-1.2879	-1.59985	1.66492	1.80342	NA	1.94644
LysoPC 14:0	Lipids	LPC	43416	32427	29865	32968	28486	31312	43448	45466	44075	60236	44699	48487	27457	46058	26753	42352	34336	22130	40812	47912	45224	38427	44436	47053	NA	NA	NA	NA	NA	-0.725837	NA	NA
LysoPC 16:0(2n isomer)	Lipids	LPC	175460	164920	95885	155870	183430	134950	170540	128390	149300	179000	229100	246950	145720	198990	158140	189780	159840	122420	163970	124080	237020	156640	164450	109730	NA	NA	NA	0.60452	NA	NA	NA	1.78922
LysoPC 18:2(2n isomer)	Lipids	LPC	9329000	11598000	8816900	13631000	15625000	12295000	11157000	9441500	13648000	22327000	18612000	19248000	8475000	12424000	8919600	16878000	9700400	8857000	11630000	16831000	25255000	16601000	17785000	14400000	NA	NA	-0.649395	NA	NA	NA	-0.849139	NA
LysoPC 16:1	Lipids	LPC	141640	182880	140310	183160	210090	199510	148130	140870	219810	255310	205730	259360	222290	289370	210170	278000	231720	186000	297440	282200	316130	330700	403790	402270	-0.634956	NA	-0.816001	-0.658058	NA	NA	NA	NA
LysoPC 18:1	Lipids	LPC	2206300	2196200	1614300	2201500	2192800	2139600	764020	643980	1160300	837500	570510	590600	1963000	4561000	2042900	2711800	2181500	1886100	1193100	1670700	1562100	1177000	2189100	1868200	NA	NA	-0.785157	-1.389	1.22818	1.70895	0.952802	NA
LysoPE 16:3	Lipids	LPE	63672	50684	47853	44076	75842	57017	64620	75394	70239	204190	125010	193610	54839	93972	51937	83750	49150	44958	45463	81291	135400	66760	100280	77900	NA	NA	NA	1.09386	NA	-1.56307	NA	NA
LysoPE 15:1(2n isomer)	Lipids	LPE	3972.7	3602.3	2498.2	5527.7	4338.8	4200.8	3008.5	3114.1	3490.7	4796	5159.9	5482.5	3666.4	5030.2	2246.3	5328.7	2342.7	1624	1311.4	2067.7	1672.6	1801.7	1755.6	2546.6	NA	0.597757	0.928263	1.33872	NA	NA	1.11515	NA
LysoPE 15:1	Lipids	LPE	12503	8633.2	6748.3	15150	11021	11564	19324	14027	16520	12498	12492	15245	8538.5	12264	8450.4	17136	12976	7015.3	14007	12012	14282	12355	12785	16333	NA	NA	NA	NA	-0.838738	NA	NA	-1.35675
LysoPE 20:5	Lipids	LPE	4274.2	4765.1	3138.9	1998.8	2884.9	4773.7	2099.8	2413.8	2284.3	3011.7	4354.9	4570.1	2354.7	6856.7	2685.7	6215.9	2354	3436.4	1689.2	4836.1	4907.4	2670.8	2715.2	3005.1	NA	NA	NA	NA	0.84114	NA	NA	-0.932986
LysoPE 16:1(2n isomer)	Lipids	LPE	80128	68360	45522	84453	104380	91668	124590	147860	112390	939190	479510	649060	67046	92646	46037	98920	65264	54397	47433	61818	103020	87411	106840	85529	NA	NA	0.858351	2.8857	-0.988128	-2.88199	NA	NA
LysoPE 15:0(2n isomer)	Lipids	LPE	5139.9	7656.1	4603.8	10962	10825	7048.9	25938	40094	17520	406470	167850	229710	3349.9	4859	3278.1	8522.3	1993.8	925.21	9	9	9	9	3765.9	2595.4	0.599069	1.33361	11.5955	6.97974	-2.2636	-4.80131	8.73283	NA
LysoPE 16:1	Lipids	LPE	22121	27061	26150	29335	29719	29328	21694	27130	46990	36530	41415	38759	25766	46651	33080	40612	38932	23994	55648	42912	44865	70364	73330	68467	NA	NA	NA	-0.862305	NA	NA	NA	NA
LysoPE 15:0	Lipids	LPE	44947	29155	26733	37323	31244	29553	66852	62493	56788	108600	78140	143660	38115	25407	26130	53509	34758	26752	54280	38772	59414	56097	52412	61211	NA	NA	NA	0.961057	-0.884337	-1.75159	-0.76608	NA
LysoPE 17:1(2n isomer)	Lipids	LPE	17816	17401	14767	20142	21601	19351	24210	32812	26333	60614	36192	37413	11670	13217	10570	21172	11365	10498	10725	16896	17107	26603	21122	16640	NA	NA	0.89809	1.06024	-0.737802	-1.13549	NA	NA
LysoPE 17:1	Lipids	LPE	33906	22121	20989	32360	23476	21304	26598	29519	35236	34366	22306	30546	26826	23076	20745	37279	23512	18979	32985	26026	30745	32736	35923	36424	NA	NA	NA	NA	NA	NA	NA	-1.58333
LysoPE 20:2(2n isomer)	Lipids	LPE	2318.1	1476.2	1694.6	1656.3	757.2	1436.5	84402	88298	72631	215970	176350	205620	1369.6	2094.2	881.1	2140.9	970.32	1257.2	63247	85442	98134	94798	112330	97882	NA	NA	NA	0.971144	-5.48207	-7.279	-5.82801	-0.845482
LysoPE 20:2	Lipids	LPE	5881.3	5445.4	3364.4	6466.7	5864.6	6892.1	186150	190050	213590	336060	265530	329060	7295.7	8352.3	4954.1	9559.5	6861.4	5756	199050	188670	244550	223500	273560	272340	NA	NA	NA	NA	-5.32719	-5.5973	-4.93968	NA
LysoPE 18:1	Lipids	LPE	874370	614090	551960	787510	692830	584760	306510	263210	414520	332320	221560	313730	816880	1062900	676280	912470	767540	626480	509890	442330	531250	403470	678980	629340	NA	NA	-0.591894	-0.980387	1.05178	1.25109	0.784946	NA
LysoPE 18:1(2n isomer)	Lipids	LPE	1904400	1617400	1555500	2080000	1921900	2103500	689830	616100	1208700	2050200	1244900	1625300	1822300	2564700	1387700	2148400	1745200	1466400	1191700	1166700	1560900	1640700	2617800	2186800	NA	NA	-0.64025	NA	1.01372	NA	NA	-0.818938
LysoPE 14:0	Lipids	LPE	9418.1	8559.4	6179.2	10899	5828.1	6617.6	13677	11880	14966	22475	19945	21197	6777.6	10943	9288.8	11052	7796.1	4877.6	11114	15025	15635	11620	15910	14819	NA	NA	NA	0.587084	-0.746318	-1.44632	-0.629144	NA
LysoPE 16:0	Lipids	LPE	4799800	3278800	2879700	3672400	3413200	3375400	5695000	4979300	4822500	6359200	5759200	8149900	4524000	3584400	2717600	4245100	3280700	2487800	5288800	3765400	4844000	4295000	4534100	4945500	NA	NA	NA	NA	NA	-0.954204	NA	NA
LysoPE 18:0(2n isomer)	Lipids	LPE	11209	8070.2	6512.5	12950	12347	12650	4029.6	3595.2	6136.9	11990	6954.4	7698.5	12334	15710	7210.1	11167	12179	6715.1	7774.6	5823.8	8118.6	7590.1	15109	12518	NA	NA	-0.658166	NA	0.906248	NA	NA	NA
LysoPE 18:0	Lipids	LPE	67274	46608	39600	46395	77691	78002	48777	47333	52681	71173	60394	82247	59879	75670	38327	89249	75065	48896	56778	52295	59324	47021	50462	56350	NA	NA	NA	NA	NA	NA	NA	1.54947
LysoPE 16:0(2n isomer)	Lipids	LPE	59245	42643	26954	38404	49238	37525	37535	44110	46972	77216	64271	95659	51096	53388	41312	50274	43362	30354	41317	34090	53656	38030	45591	39755	NA	NA	NA	0.942714	NA	-0.921921	NA	-1.48435
Choline Alfoscerate	Lipids	PC	1877400	2545900	2608200	3058000	3398800	4972200	3509400	4346800	5263400	5884700	3815400	4750700	785570	1047900	596100	2539000	1580300	2220300	3710900	5754800	5748400	8284600	14767000	8875000	1.53313	0.850235	NA	-1.14361	-0.899819	NA	-2.64664	NA
D-Sphingosine	Lipids	Sphingolipids	4990.7	4689.8	3360.5	5201	3025.3	4556.1	9079.9	8739.1	10478	12448	11490	9676.4	3431.5	5804.5	8312.2	2883.3	5684.7	3659.7	10813	12536	14400	13441	16113	20738	NA	NA	NA	NA	-1.11759	-1.39492	-1.10512	NA
4-Hydroxysphinganine	Lipids	Sphingolipids	1386100	1241000	931780	1083500	1130500	1184200	958110	1170400	1353600	1570800	1664500	1943000	894890	1024800	1238300	928070	1373000	472490	932030	1037000	1204000	1133400	1087700	1596400	NA	NA	NA	NA	NA	-0.607708	NA	NA
Uric acid	Nucleotides and derivatives	Nucleotides and derivatives	92832	41712	49914	93954	69998	66450	734740	1699500	971320	2291600	2250500	2616400	26454	74306	55086	41034	37488	60155	133550	186650	387690	343070	535620	778750	NA	0.732425	2.26629	2.1107	-4.20653	-4.95743	-2.1834	-1.64948
2'-O-Methyladenosine	Nucleotides and derivatives	Nucleotides and derivatives	78498	52641	47069	48736	82699	60382	51555	61813	90975	101690	136450	114180	57857	51812	50700	62426	93725	67073	64246	60522	135070	96850	135320	92304	NA	NA	NA	NA	NA	-0.877156	NA	1.14497
Uridine 5'-diphospho-N-acetylglucosamine	Nucleotides and derivatives	Nucleotides and derivatives	33039	34277	54757	34716	48385	55042	22873	25750	30737	23763	18605	31869	22423	31493	32069	44250	37695	44408	24589	44378	29381	32561	33261	28260	NA	NA	NA	NA	0.62126	0.895952	NA	NA
5-Aminoimidazole ribonucleotide	Nucleotides and derivatives	Nucleotides and derivatives	167980	267760	197030	121550	241990	428820	174500	217010	581480	463370	289880	204370	36512	121600	43126	227690	145930	135650	618710	938080	1086700	597580	4609000	1236100	1.65278	NA	-1.44195	-2.75014	NA	NA	-3.71547	-0.952213
Cytarabine	Nucleotides and derivatives	Nucleotides and derivatives	129190	90467	52078	92525	143930	66656	140210	224370	158970	451960	349930	297170	96905	84767	115090	126990	161310	104600	148060	154260	297420	262240	379510	348970	NA	NA	NA	NA	-0.946127	-1.85835	-1.01503	-2.22724
Uridine	Nucleotides and derivatives	Nucleotides and derivatives	59945	28594	54028	65706	35493	54353	50431	76262	127790	93454	78737	89828	51192	66221	44240	58483	73598	84797	56407	88167	53375	91984	134520	68784	NA	NA	NA	NA	NA	-0.752274	NA	NA
5-Methylcytosine	Nucleotides and derivatives	Nucleotides and derivatives	47511	29786	23720	53197	36456	23891	30086	48518	59757	40370	24068	36201	34946	33983	30818	30100	24075	19424	44915	53204	51730	61124	82101	58451	NA	0.625493	NA	-1.00285	NA	NA	-0.587164	-1.54302
Xanthosine	Nucleotides and derivatives	Nucleotides and derivatives	1175800	837850	1446400	954820	1220100	1215300	591240	918780	956040	1410100	1441200	1483100	435160	629970	939990	789980	716170	790160	389750	703020	693160	616560	824440	648950	0.787104	NA	NA	1.05236	NA	NA	NA	-0.997436
β-Nicotinamide mononucleotide	Nucleotides and derivatives	Nucleotides and derivatives	7297.8	10853	21838	6662	9630.4	9752.6	7914.8	4053.3	13710	10204	4514.7	8536.4	7994.1	4868.4	3155	7337.9	7835.6	3207.9	16399	8879.6	6208.8	4746.3	19445	21633	1.31995	NA	NA	NA	NA	NA	NA	NA
8-Hydroxyguanosine	Nucleotides and derivatives	Nucleotides and derivatives	11121	16913	20216	19434	35278	24715	11996	10286	14292	9201.1	6011.9	11397	8679.9	9872.7	8490.8	14744	9611.2	31962	8233.4	16643	6745.5	10027	13848	12194	0.835252	NA	NA	NA	NA	1.57766	NA	NA
1-Methyladenine	Nucleotides and derivatives	Nucleotides and derivatives	144830	166540	90468	94625	127790	133420	57392	80875	191460	140420	77061	83586	93488	225710	142820	145170	107020	50825	67244	203740	210500	178830	364220	364970	NA	NA	NA	-1.59264	NA	NA	NA	1.84743
9-(Arabinosyl)hypoxanthine	Nucleotides and derivatives	Nucleotides and derivatives	84060	74074	87408	135290	90293	122650	90364	134690	126820	306420	339980	276330	37285	73798	66726	69843	39896	46557	49423	82051	74336	89583	108190	26290	NA	1.15577	0.773746	2.042	NA	-1.40586	NA	3.39985
8-Azaguanine	Nucleotides and derivatives	Nucleotides and derivatives	146570	68293	67296	51693	114440	56789	531740	609030	316420	1379200	1570700	922540	39520	49145	59077	58019	79588	56505	191320	216180	338290	172480	200510	338500	0.933428	NA	0.966348	2.44433	-2.36861	-4.11863	-2.33569	-0.729099
6-O-methylguanine*	Nucleotides and derivatives	Nucleotides and derivatives	5001200	2321200	1672600	926150	2115300	3264800	1126600	1692200	1978900	2957100	2724000	1955500	910220	5258100	5013100	4490700	5083300	1100300	1261800	3187900	9940100	2040800	5438000	8483700	NA	NA	NA	NA	NA	NA	NA	-1.04197
5'-Deoxyadenosine	Nucleotides and derivatives	Nucleotides and derivatives	58817	26662	25396	29199	43572	31047	54695	55445	89461	18508	29436	35545	49205	21319	71677	31377	58485	46790	75624	64508	41324	58023	14226	60126	NA	NA	NA	NA	-0.848185	NA	NA	1.5242
Crotonoside; 2-Hydroxyadenosine	Nucleotides and derivatives	Nucleotides and derivatives	108590	128980	117280	165010	152550	259140	96391	126690	215930	291540	147690	170980	113800	116750	92354	151620	123900	130950	129540	186100	223720	232230	394560	254240	NA	NA	NA	NA	NA	NA	-0.740143	NA
6-Chloropurine	Nucleotides and derivatives	Nucleotides and derivatives	71696	46337	61052	45396	51752	56117	62522	77835	68642	47090	94218	60417	59448	49810	42465	80912	59506	45771	83671	72037	84830	84068	103700	67583	NA	NA	NA	NA	NA	NA	-0.664825	NA
N7-Methylguanosine	Nucleotides and derivatives	Nucleotides and derivatives	52243	74822	43233	67542	75146	65381	102310	122430	104730	92562	72609	85368	46743	36887	44464	59982	51397	46206	60757	68717	67797	112050	84938	73611	NA	NA	0.739968	NA	-0.952086	NA	-0.622976	NA
2-Aminopurine	Nucleotides and derivatives	Nucleotides and derivatives	15399	31477	22320	14983	19785	23294	39912	69964	79103	82411	195840	90318	17409	20772	27507	22865	40264	23894	36946	43712	71141	63385	37218	44522	NA	NA	NA	1.34464	-1.44947	-2.66627	-1.20846	NA
Nicotinic acid adenine dinucleotide	Nucleotides and derivatives	Nucleotides and derivatives	137020	232620	245450	247340	336030	492930	282100	348700	389650	422190	416360	285570	175960	145300	219590	267140	270360	251830	419660	502610	676740	370550	569330	503260	NA	NA	-0.647973	NA	-0.730336	NA	-1.56388	NA
Inosine 5'-monophosphate	Nucleotides and derivatives	Nucleotides and derivatives	202350	171520	236360	197950	341350	198120	159540	180690	152660	50490	126180	80389	173890	129490	145610	209120	281590	233780	298870	224880	129680	212690	95924	125630	NA	NA	NA	NA	NA	1.52039	NA	1.45325
Isopentenyladenine-7-N-glucoside	Nucleotides and derivatives	Nucleotides and derivatives	746670	1321200	1007200	1230300	1193200	1458900	771750	791440	679670	640520	519620	641470	1024300	947250	776220	1020400	923580	1278400	552830	684490	601290	1245900	1426200	909030	NA	NA	NA	-0.991128	NA	1.10766	NA	NA
Adenosine 5'-monophosphate	Nucleotides and derivatives	Nucleotides and derivatives	4166000	3281000	4841300	4761600	6765800	3996700	2855800	3115100	2954600	906260	1940900	1286300	2951500	2615000	2002600	5210000	5390700	3666400	5164100	4103900	2227900	3486900	1501600	2954600	0.699092	NA	NA	NA	NA	1.90909	NA	-0.891281
Guanosine 5'-monophosphate	Nucleotides and derivatives	Nucleotides and derivatives	81386	62020	73483	78694	132370	81695	37740	44974	79662	42994	61212	29485	57620	38948	47043	124310	139320	90925	166660	110890	90814	126780	92607	74699	0.594791	NA	-1.18179	-1.13734	NA	1.13081	-1.35897	1.21803
Uridine 5'-diphospho-D-glucose	Nucleotides and derivatives	Nucleotides and derivatives	1085700	1065500	1405500	1338700	1618300	1494900	621220	821630	1181600	792190	608840	885250	848370	1121000	879970	1612600	1524700	1131800	886370	1308700	1239800	1341400	1406800	1445300	NA	NA	NA	-0.875153	NA	0.961419	NA	-0.918409
2'-Deoxyinosine-5'-monophosphate	Nucleotides and derivatives	Nucleotides and derivatives	13541	12419	13573	17706	14357	19506	16462	14359	23544	9085.2	8886.7	16417	8340.5	10278	15595	12394	15507	15787	10764	24199	11822	22242	17234	22375	NA	NA	NA	-0.846854	NA	NA	NA	NA
6-Methylmercaptopurine	Nucleotides and derivatives	Nucleotides and derivatives	22918000	15507000	40770000	28802000	30241000	16642000	36859000	36228000	44987000	56718000	65405000	58749000	10728000	13730000	24415000	16625000	19855000	12863000	21051000	28726000	39748000	26019000	17497000	17767000	0.696372	0.617162	NA	1.56141	NA	-1.25689	-0.873253	3.94116
Ribosyladenosine	Nucleotides and derivatives	Nucleotides and derivatives	2027100	1752400	1627400	1374700	1845700	1758700	874060	1093700	1182100	951130	1270700	1158600	1052200	1438600	1233400	2198800	1524700	1573500	951020	895310	988630	867820	853300	755470	NA	NA	NA	NA	0.779514	NA	NA	NA
Hypoxanthine	Nucleotides and derivatives	Nucleotides and derivatives	39322	14098	15549	20758	29173	11872	64607	106130	38227	104370	102530	113500	6526.9	11326	24622	18460	23699	11074	27699	20916	63568	29207	84337	59164	NA	NA	0.8974	0.891539	-1.59923	-2.37413	-1.40117	-2.78493
Adenine	Nucleotides and derivatives	Nucleotides and derivatives	2181400	1768500	1713900	1664400	3232000	1789100	3027700	3731200	3531000	8298700	6088400	3537300	946280	1350100	1943900	2467300	3231600	1624600	5017200	3406600	9153400	4124700	11564000	7529200	NA	NA	NA	NA	-0.861387	-1.42282	-2.05147	NA
Isoguanine*	Nucleotides and derivatives	Nucleotides and derivatives	42407	71145	20652	49100	54197	53544	43151	48413	58886	37316	41229	50172	34150	30141	30444	30272	34645	18740	72838	28815	87264	57865	106960	58560	NA	0.906745	NA	-0.79533	NA	NA	NA	NA
Adenosine	Nucleotides and derivatives	Nucleotides and derivatives	10943000	14113000	16850000	16024000	15029000	9079300	28377000	40363000	36697000	41901000	54634000	45470000	13169000	13829000	14824000	16306000	17854000	9199300	23516000	23986000	39375000	29765000	24361000	37110000	NA	NA	NA	0.638267	-1.33115	-1.82311	-1.05471	NA
Xanthine	Nucleotides and derivatives	Nucleotides and derivatives	73664	13326	61981	29421	27868	24108	226290	484970	370430	449410	384920	715240	19024	45561	23422	24314	42173	18384	91861	87439	51610	114100	51779	37465	NA	NA	2.22788	2.92987	-2.86018	-4.25075	-1.39164	3.35748
Uracil	Nucleotides and derivatives	Nucleotides and derivatives	37507	91112	38771	45573	75882	57081	21681	59304	17059	90974	31205	42390	17186	43037	18280	31492	23185	18632	16898	14990	17947	35090	36530	14454	1.09239	1.28415	0.97627	NA	NA	NA	NA	2.73437
Inosine	Nucleotides and derivatives	Nucleotides and derivatives	10589	11462	8561.7	7888.5	7553	9952.9	12262	29985	23550	55011	30846	53438	10516	8748.6	8203.5	9409.4	1888.2	2372.7	14689	8620.4	10540	21684	23408	21952	NA	0.893465	0.958892	1.05496	-1.10389	-2.45556	NA	NA
Allopurinol	Nucleotides and derivatives	Nucleotides and derivatives	35874	17104	14499	15769	23618	15658	36872	108150	37309	131060	99737	120470	4345.4	5631.8	6885.8	9287.4	13629	8250.3	19658	19907	42585	19509	54943	43131	2.00053	0.820606	1.15023	1.57889	-1.43409	-2.67388	-2.2844	NA
Guanosine	Nucleotides and derivatives	Nucleotides and derivatives	4181400	3397400	3338800	4100600	4017200	4525000	2994400	4256700	4934800	5378700	5105200	4416800	2872500	2982300	3224200	3802400	3739000	3993400	3975000	5415100	7787000	6237100	8673900	6986300	NA	NA	NA	NA	NA	NA	-0.919881	NA
2'-Deoxyguanosine	Nucleotides and derivatives	Nucleotides and derivatives	128020	84450	96721	64727	54768	57719	92296	138730	102250	148070	111420	130350	20915	36378	56279	37659	39037	26472	37281	67567	104900	59268	92468	78759	1.44489	0.780497	0.66806	0.758147	NA	-1.13739	NA	NA
2'-Deoxycytidine	Nucleotides and derivatives	Nucleotides and derivatives	37773	12206	17694	17499	22437	7084.5	18402	42453	32204	32902	32997	22169	3505.2	7664.8	12705	6975.9	9455.3	4625.8	2246	14398	32307	10495	39594	35100	1.50308	1.15899	0.926807	NA	NA	NA	NA	2.12379
NADP (Nicotinamide adenine dinucleotide phosphate)	Nucleotides and derivatives	Nucleotides and derivatives	41126	42110	64510	59033	89610	67414	50988	33491	59800	47929	32991	29962	38480	40197	26420	62408	61919	60938	53582	52710	40879	82510	49054	61979	NA	NA	NA	-0.803629	NA	0.962387	NA	-0.854165
2'-Deoxyadenosine-5'-monophosphate	Nucleotides and derivatives	Nucleotides and derivatives	185790	80248	72751	113490	123280	76623	198880	226250	227450	188260	219630	139410	89351	73567	114870	134270	205230	165560	258760	237550	262070	243800	300140	347040	NA	-0.688482	NA	-0.703061	-0.945768	-0.804359	-1.44894	NA
Uridine 5'-monophosphate	Nucleotides and derivatives	Nucleotides and derivatives	37280	24770	51925	51909	64173	63674	33021	36264	41696	16965	22976	25337	27902	45239	35621	42668	48752	34375	16822	34498	30690	48863	30275	31319	NA	NA	NA	-0.758816	NA	1.46137	NA	NA
Succinyladenosine	Nucleotides and derivatives	Nucleotides and derivatives	1077500	864360	1041400	876450	1059600	896340	5516500	5924300	5245600	4746200	6253800	6337000	741100	601360	588960	954050	683400	944440	3626400	2270400	2961800	2586000	2489000	2148900	0.627228	NA	0.913522	1.263	-2.48371	-2.61376	-2.19742	NA
Cytidine	Nucleotides and derivatives	Nucleotides and derivatives	48299	82760	39178	57819	73749	83935	59056	98556	98285	186470	88374	128870	47793	57767	47481	62173	54120	39314	40702	67586	89302	115060	280930	154160	NA	NA	NA	NA	NA	NA	NA	-2.1498
2'-Deoxyadenosine	Nucleotides and derivatives	Nucleotides and derivatives	179250	64073	92601	66052	56833	45533	95972	117590	171810	156470	255130	148260	34664	47471	86982	87903	90572	43295	73614	125370	242150	76408	122490	139500	0.990113	NA	NA	0.726345	NA	-1.73302	-1.3832	NA
2-(Dimethylamino)guanosine	Nucleotides and derivatives	Nucleotides and derivatives	319880	239370	211240	202490	286750	276530	439450	515860	483120	624480	737860	841150	255560	260880	201770	269300	268070	234740	427730	440220	518500	485480	492590	375020	NA	NA	NA	0.703533	-0.900647	-1.52481	-0.948918	NA
Uridine-5'-Diphosphate-D-Xylose	Nucleotides and derivatives	Nucleotides and derivatives	285380	244800	365190	373470	474720	374400	172520	198640	237240	217750	139670	171390	228230	269580	196730	391750	376050	345910	154800	276270	256200	286200	271930	303500	NA	NA	NA	-0.704319	NA	1.20912	NA	2.46224
1-methylguanidine	Nucleotides and derivatives	Nucleotides and derivatives	30707	28743	15477	36440	24639	17457	45979	46703	47502	24164	30002	40379	22781	21551	24221	24459	21729	20935	48112	35174	39697	42227	75624	42389	NA	NA	NA	-0.761161	-0.903764	NA	-0.843167	-1.25536
3-Methylmalic acid*	Organic acids	Organic acids	139550	181610	185100	134870	118690	190380	93710	85584	138600	157530	98873	99840	63744	173170	52909	116620	113850	96235	178130	193630	150260	147480	159580	109350	0.804706	NA	-0.715559	NA	0.671333	NA	NA	-2.02682
2-Hydroxy-2-methyl-3-oxobutanoic acid*	Organic acids	Organic acids	181770	205760	128310	126920	101640	120000	22050	29987	32780	28833	36715	24409	74574	204190	198260	173340	162760	85504	26162	46230	73171	46777	68920	61833	NA	NA	NA	-0.980755	2.6045	1.9541	1.71242	NA
4-Hydroxy-2-Oxopentanoic Acid*	Organic acids	Organic acids	198670	236990	137340	147620	132390	123240	31535	39518	32713	42890	46823	32130	100120	250530	211630	175580	225080	114440	29547	38804	69326	50620	76073	88796	NA	NA	NA	-0.822591	2.4652	1.72665	2.03	-0.610002
5-Acetamidopentanoic Acid	Organic acids	Organic acids	308500	306350	447120	411820	329610	476650	276510	364360	326490	397650	430620	492380	236790	274670	325550	274290	320090	243830	222700	296060	274930	284290	308250	325060	NA	NA	NA	NA	NA	NA	NA	-1.41681
2-Acetyl-2-Hydroxybutanoic Acid	Organic acids	Organic acids	24859	29135	29921	23015	31916	36662	19591	34847	23472	24910	14816	20039	17777	34749	27401	37411	21047	27233	9661.9	33162	23349	18815	17365	18761	NA	NA	NA	NA	NA	NA	NA	-2.00549
3-Hydroxy-3-Methyl-2-Oxopentanoic Acid	Organic acids	Organic acids	22670	10525	14084	6583.6	8977	10735	12058	14339	13262	19686	15904	16412	4877.3	22776	11534	21388	34740	9631.2	7038.3	23008	23479	1653.1	18807	22501	NA	-1.32237	NA	NA	NA	-0.983746	NA	-2.13739
3-Isopropylmalic Acid*	Organic acids	Organic acids	280380	444210	357680	175610	265520	186920	204720	198980	285320	514290	288070	163390	235280	468100	560440	307740	309900	120760	366360	583080	335940	180110	240450	114210	NA	NA	-0.899577	NA	0.651443	NA	NA	NA
2-Propylsuccinic acid*	Organic acids	Organic acids	74765	61031	37779	23722	39089	30687	25157	40812	46032	55910	73955	46842	10071	126090	92183	49343	89683	14004	25720	42828	100190	23919	56842	73577	NA	NA	NA	NA	NA	-0.918352	NA	NA
3-Ureidopropionic Acid	Organic acids	Organic acids	807.98	8239.9	3760.5	3672.3	10752	8758.5	3347.7	3910.4	5340.3	3204.2	10016	5295.9	825.17	1240.2	807.95	4998.5	1967.7	2054.1	6096.7	10370	7034.4	6205	5321.9	3692.5	2.1563	1.36181	-0.899488	NA	NA	NA	-3.03194	2.49718
2-Methyl-3-oxosuccinic acid	Organic acids	Organic acids	12790	6913.1	8088.6	34321	11547	11148	8125.8	10434	8445.5	29085	9999.3	10170	21782	21096	10774	15318	18217	5681	7141	5438.3	16970	15196	10597	10824	-0.948978	NA	NA	NA	NA	NA	NA	1.88245
2-Methyl-3-oxoadipic acid	Organic acids	Organic acids	567080	650030	793600	583670	683600	618340	264310	298800	261120	223710	220250	219800	561050	622590	513990	599060	408710	418250	269210	319080	191270	171650	158730	193290	NA	NA	NA	NA	1.28659	1.5063	1.12279	NA
2-Oxoheptanedionic acid	Organic acids	Organic acids	598240	753040	673470	473930	621530	726740	256430	272330	290830	224280	215180	185350	587470	500080	522330	639660	419890	451930	229320	325760	234070	150810	177880	184090	NA	NA	NA	NA	1.30477	1.54419	1.02858	-1.06437
2-Hydroxyhexadecanoic acid	Organic acids	Organic acids	94031	87044	50824	137920	198920	100920	74388	501680	81045	3480500	3704100	5896500	44133	43284	229000	48774	43975	45308	55816	46113	44548	57936	49679	107260	NA	1.66488	2.16547	5.92784	NA	-4.9012	NA	-1.22213
Succinic anhydride	Organic acids	Organic acids	303170	297420	191310	148960	145180	250760	285210	360400	182060	306000	270740	410550	210150	216880	264920	268000	316380	149010	230310	215800	339570	267850	258060	396320	NA	NA	NA	NA	NA	-0.857482	NA	NA
Abscisic acid	Organic acids	Organic acids	30849	27074	55700	30008	22545	21703	43343	50929	52939	68259	60403	83475	22633	33779	29068	23954	23463	33382	27659	26217	37150	21391	33816	14459	NA	NA	0.693535	1.60647	NA	-1.51442	NA	NA
Creatine	Organic acids	Organic acids	115280	102300	123720	93321	96315	112070	40897	29401	34833	55570	38880	54312	50340	53188	55209	57391	41087	88042	35232	28827	21989	45401	63337	51250	1.1044	0.693813	NA	NA	1.69885	1.02014	0.883425	NA
β-Hydroxyisovaleric acid	Organic acids	Organic acids	325480	323610	315310	262980	318310	295330	154950	223240	213060	579190	358430	340120	159170	350740	340450	339010	376360	215370	206250	276020	308920	264420	326030	334810	NA	NA	NA	NA	0.705863	NA	NA	NA
Phenylpyruvic acid	Organic acids	Organic acids	120110	183390	78030	80635	145240	107720	32514	54473	88657	310650	186500	216660	83457	222910	129970	109010	153010	71022	40291	89930	69526	45732	116850	80140	NA	NA	NA	1.55624	1.11914	-1.09744	1.12727	-0.795596
Succinic acid*	Organic acids	Organic acids	3531200	4785700	4886200	4608800	4867600	3948200	1049800	762650	1314800	2694700	1582400	1325400	4484700	7823600	6549700	5660900	6598700	4294300	1501400	3524900	1998700	1469300	4248400	2070100	NA	NA	-1.1676	NA	2.07791	1.26074	1.42461	-1.07977
Adipic Acid	Organic acids	Organic acids	233440	145810	102580	76678	104230	76238	96880	119780	108240	207210	155270	136780	59258	215430	143860	148730	268640	58186	78049	137990	203040	82091	149460	221190	NA	NA	NA	NA	NA	-0.957204	NA	-3.07002
Azelaic acid	Organic acids	Organic acids	1033000	480780	411850	493940	380530	468630	532550	534280	542290	685270	802260	704400	246810	281600	713980	415500	952590	386710	288820	785770	815110	410300	360780	358130	NA	NA	NA	0.956888	NA	-0.706635	NA	NA
DL-3-Phenyllactic acid	Organic acids	Organic acids	10496	12349	21197	16475	18996	17935	9454.2	8377	8239	14845	7650.2	9711	24058	19193	16744	21002	24531	15859	6702.9	10450	7632.3	9917.8	7120	2396.9	NA	NA	NA	NA	0.756478	0.729663	1.27536	NA
L-Malic acid	Organic acids	Organic acids	15490000	17904000	16282000	14457000	15169000	17602000	8566600	9813100	11476000	13826000	9225900	10162000	10448000	21405000	11281000	14091000	23926000	10261000	14056000	17171000	17780000	11791000	13647000	12769000	NA	NA	-0.714981	NA	0.734543	NA	NA	2.83466
Quinic Acid	Organic acids	Organic acids	8914300	6405900	14043000	9738500	16131000	20635000	6693300	8319200	9854700	8074200	7136700	7821100	4259700	6985800	5682300	12472000	10121000	13409000	8730800	13403000	7984500	13940000	15304000	12136000	0.794615	NA	NA	-0.845294	NA	1.01373	-0.831246	NA
Citric Acid*	Organic acids	Organic acids	17111000	31186000	30458000	26024000	38318000	46121000	7092000	12308000	10853000	18069000	11167000	10400000	7216000	18663000	6069100	23902000	23581000	25490000	18264000	21959000	17795000	22169000	33569000	17167000	1.30164	0.598129	-0.939422	-0.879206	1.38029	1.47868	-0.86077	2.08287
Fumaric acid	Organic acids	Organic acids	163370	196020	155910	171960	125940	159640	85599	105410	116560	133790	78576	116920	141630	225860	152670	170880	253700	102820	170190	155360	186780	95609	177210	127730	NA	NA	-0.736163	NA	0.744502	NA	NA	NA
Citraconic acid	Organic acids	Organic acids	627260	691190	597150	672690	726270	915940	549470	543260	709310	646100	820710	1040400	319770	448470	354320	534600	676240	608180	960060	1222900	800380	677680	990920	1107700	0.771004	NA	-0.727297	NA	NA	NA	-1.41014	-2.2997
Methylmalonic acid*	Organic acids	Organic acids	3837200	4696300	4846300	4782000	4631500	4133800	1372600	715200	1519200	2654600	1599200	1480200	4171600	7554300	6212800	5486100	6573900	4030700	1368500	3365900	2149000	1664000	4039300	2016100	NA	NA	-0.932322	NA	1.89119	1.24039	1.38188	NA
2-Methylsuccinic acid*	Organic acids	Organic acids	2309400	2484000	1759700	1672600	1321800	1385200	344350	370710	464250	441870	474550	332220	1108000	2601400	2388800	1924700	2146600	1156500	302410	647790	855680	502320	734880	944120	NA	NA	NA	-0.804844	2.47423	1.81044	1.75568	-0.871871
4-Guanidinobutyric acid	Organic acids	Organic acids	1027400	1290900	697820	811970	942570	953400	1198700	1546200	1931200	1189100	1379300	1456800	750630	1057400	645740	870990	635450	693820	1247600	1442200	1245800	1566700	2159500	1814900	NA	NA	NA	NA	NA	NA	-0.681584	-1.40037
3-Hydroxybutyric acid	Organic acids	Organic acids	32569	23421	31813	23620	34261	13872	69912	52236	40278	57282	59527	31129	41154	31537	13136	32624	35181	16073	32834	24168	44104	40154	41110	43589	NA	NA	0.683914	NA	-0.88744	NA	NA	NA
Pyrrole-2-carboxylic acid	Organic acids	Organic acids	10374	17998	6363	6306.3	19642	11656	12728	4768.7	9557.3	4250.2	10331	15418	11112	9035.2	15906	12733	6001.4	9276.6	12192	1036.4	11667	4208.9	1059.6	7159.9	NA	NA	NA	NA	NA	NA	NA	-0.932251
DL-Pipecolic Acid	Organic acids	Organic acids	4310100	6544200	1543000	6837200	9013300	4768200	4042900	14060000	4023400	27018000	39472000	30527000	634250	7425100	3145700	1726900	2282600	1310300	2536900	2590400	5015000	3942200	6783300	10953000	NA	1.95451	1.12538	2.16197	NA	-2.23428	NA	NA
1,3,7-Trimethyluric acid	Organic acids	Organic acids	218960	190880	182680	218440	252310	240670	9	9	9	9	9	9	184120	119820	109050	169620	171870	172400	7887.8	19732	17038	14091	18366	12280	NA	NA	-10.6917	-10.6943	14.4216	14.6855	3.20912	NA
cis-Citral	Organic acids	Organic acids	111620	92602	94694	95217	96502	112560	156960	163990	198890	187840	130730	174040	118550	106550	101380	80724	105650	138160	156370	188170	194220	213910	207210	177700	NA	NA	NA	NA	-0.798328	-0.695051	-0.722648	NA
Phosphoenolpyruvate	Organic acids	Organic acids	29417	9146.6	48727	27105	32303	77417	27062	25760	93824	31586	49142	36182	14437	17311	8554.9	5101.5	18238	18818	34474	41768	18902	59679	83140	54578	1.11494	1.69847	NA	-0.755702	NA	NA	-1.23923	NA
3-Hydroxyglutaric acid*	Organic acids	Organic acids	58957	31673	58905	49490	56912	87389	73708	100040	100470	62526	37962	61596	32261	39686	43640	48923	67232	58319	76781	58057	56355	90853	62674	44500	NA	NA	NA	NA	-0.87484	NA	-0.726051	NA
1-Aminocyclopropane-1-carboxylic acid	Organic acids	Organic acids	66280	49781	52416	71200	60237	40022	270570	412430	248030	141980	221820	292170	184530	116640	145510	45574	81373	75073	201760	143530	214020	396560	134040	232620	-1.40669	NA	0.73518	NA	-2.46628	-1.93577	NA	NA
(R)-(-)-2-Phenylpropionic Acid	Organic acids	Organic acids	6742.6	8058.5	9784	9301.1	9346.8	7714.1	9511.3	14791	15444	17823	15272	11218	3561.6	7111.6	7894.2	8307.8	8071	9396.1	12235	14679	19382	12975	19683	13656	NA	NA	NA	NA	-0.693036	-0.74927	-1.31812	-1.03766
4-Phenylbutyric acid	Organic acids	Organic acids	22114	15937	13813	19032	20100	23987	14902	27016	15265	21512	15160	17382	8044.6	16899	14303	19817	23743	14626	12832	17426	28429	16374	21321	21420	NA	NA	NA	NA	NA	NA	NA	-1.07326
Imidazole-4-Acetic Acid*	Organic acids	Organic acids	58804	67337	49190	63474	47214	46752	54896	81430	80494	76673	38768	50494	39632	47020	31196	50430	39964	32203	39141	52000	54437	51410	60694	89537	NA	NA	NA	NA	NA	NA	NA	0.649552
Argininosuccinic acid	Organic acids	Organic acids	7952	17519	23357	22720	19242	43562	11235	10126	13618	23091	19869	10227	9198.4	24156	10262	24697	15137	13252	19568	26814	21229	16928	19031	12374	NA	0.687998	-0.950769	NA	NA	NA	NA	0.73846
2-Isopropylmalic Acid*	Organic acids	Organic acids	348560	489810	325200	167720	226250	195370	205790	199530	288690	551620	296570	223290	221960	465400	655780	346580	275170	146130	458210	504200	337660	161860	237540	122070	NA	NA	-0.905561	1.03895	0.74553	NA	NA	1.32264
Glutaric acid*	Organic acids	Organic acids	773480	977880	929940	666920	905820	982050	474700	499470	481590	1033300	969110	909790	552910	1014400	861500	846840	856940	568430	485050	670510	671110	534400	795660	740550	NA	NA	NA	NA	0.88116	NA	NA	-0.835877
6-Aminocaproic acid	Organic acids	Organic acids	784060	1157700	2176800	1563100	846660	1310900	2058000	2075300	3376500	2222700	1778100	1556000	885770	708050	823780	885810	1071400	922190	1639800	2263500	2566300	2383300	2768100	1901600	0.768564	NA	NA	NA	NA	NA	-1.4201	NA
2,6-Diaminooimelic acid	Organic acids	Organic acids	63189	100360	82773	39432	64768	74232	59883	30638	150330	314540	76881	184030	63580	62155	42652	65717	34543	28407	35066	94213	133020	62755	92465	90309	NA	NA	NA	NA	NA	NA	NA	1.72204
2-Picolinic acid	Organic acids	Organic acids	52351	18865	20012	20532	53193	38237	24600	54379	65988	112220	97371	113620	31510	95436	81202	82766	90743	39640	21388	87975	80231	125650	117330	92207	-1.19006	-0.928853	NA	NA	NA	-1.52947	NA	NA
D-Erythronolactone	Organic acids	Organic acids	32403	62161	44916	54654	93033	113190	16860	9302.5	12367	22456	7809.6	5407.1	18785	73341	15923	54581	53928	43274	23185	28036	19802	13792	37781	10715	NA	0.78136	-0.882323	NA	1.85602	2.87048	NA	0.960078
Creatinine	Organic acids	Organic acids	10879	9589.9	10701	9723.2	7731.8	9266.5	4763.1	5520.9	5872.4	8620.8	11075	7181.7	28085	19531	14656	6652.4	7651.3	7068.4	4533	8120.1	5335.9	4912	3795	9225.7	-0.99843	NA	NA	NA	0.948048	NA	1.79147	-0.999104
Malonic acid	Organic acids	Organic acids	23821	18950	12399	15769	15460	16974	24324	28504	21479	27241	26608	42784	16519	20359	12845	17225	9296	13813	18244	14764	24420	24627	22740	26033	NA	NA	NA	NA	NA	-1.00339	NA	NA
α-Ketoglutaric acid	Organic acids	Organic acids	417760	283690	334330	590310	380680	444920	347540	320810	393610	486490	245600	378120	500450	579390	376650	629860	452290	219870	327770	321280	320200	418770	389970	338860	NA	NA	NA	NA	NA	NA	0.587555	NA
2-Oxoadipic acid	Organic acids	Organic acids	40861	58816	68804	52884	79621	80316	10449	19796	20648	40896	13108	34295	20510	27536	36796	68697	46890	72363	16382	24680	16296	23019	24565	25041	0.989735	NA	NA	NA	1.72705	1.26917	NA	NA
Trans-Citridic acid	Organic acids	Organic acids	732160	508610	453980	609330	523210	461980	1344300	1191400	1019700	824030	815520	1060200	1095800	706190	1060700	603910	723310	746260	929290	960580	1008500	1059900	725620	903520	-0.756299	NA	NA	NA	-1.06894	-0.759704	NA	-1.3484
γ-Aminobutyric acid	Organic acids	Organic acids	51974	22009	22905	52403	27857	42150	56637	58255	81559	97404	65189	130900	38429	13615	16010	41587	39245	28104	36989	37361	37159	41940	30486	26929	NA	NA	0.817009	1.56266	-1.01978	-1.2616	NA	-1.96717
2-Aminoisobutyric acid	Organic acids	Organic acids	405830	724870	669660	554000	577940	362720	444980	655670	703220	638540	366750	404080	507840	563850	421200	410640	440030	451850	765800	902380	759430	554050	916380	853590	NA	NA	NA	-0.721572	NA	NA	-0.701429	-2.16723
Aminomalonic acid	Organic acids	Organic acids	101810	146840	140220	145910	150460	133480	46530	45900	78506	140010	68619	61022	174800	244060	203110	226540	180040	181070	52010	132250	85799	45193	167090	53452	-0.677557	NA	NA	NA	1.18583	NA	1.20357	NA
Benzyl acetate	Organic acids	Organic acids	471790	490830	483350	539780	502410	600820	568160	496630	544560	569980	552430	608420	433030	555650	493520	525200	519290	436410	575280	670850	572650	585280	577360	580000	NA	NA	NA	NA	NA	NA	NA	2.03118
1-Methylpiperidine-2-carboxylic acid	Organic acids	Organic acids	1446500	1619700	1168900	1517400	1312900	1789300	2036100	2256300	2640400	2502300	1840200	2238400	1341700	1417400	1385800	1403400	1471700	1655600	2138600	2918600	2940500	2497500	3162100	2278900	NA	NA	NA	NA	-0.711042	NA	-0.948248	NA
Methylenesuccinic acid	Organic acids	Organic acids	26144	37544	19524	10984	22532	22829	7173.3	12142	6890.3	20041	9868	11625	5498.7	13994	6642.8	13496	20988	16530	14539	15036	28041	15947	25061	18760	1.67078	NA	-1.13659	NA	1.66692	NA	-1.14046	-2.26226
2-Propylmalic Acid*	Organic acids	Organic acids	303390	438520	352670	185960	245420	236210	219560	172340	279330	477030	297860	194670	211260	464860	710210	315290	293040	166160	385460	604370	322830	211480	225820	116140	NA	NA	-0.967614	NA	0.705498	NA	NA	-1.68567
Decanoic acid	Organic acids	Organic acids	3209.5	4160.7	3271.8	3481.5	3182.3	3089.7	3494.5	3741.9	5959.1	4228.3	3989.1	3375.8	3105.5	3400.2	3115.4	3264.1	3494.1	2566.2	3692.7	4766.1	3899.7	3946.5	2571.2	2965.2	NA	NA	NA	NA	NA	NA	NA	0.826582
Pimelic acid*	Organic acids	Organic acids	83563	49088	26433	26521	29022	41774	29701	47615	32021	53381	53293	47660	17192	118010	95307	44323	122060	20466	32135	39447	88599	43305	75825	66691	NA	NA	NA	NA	NA	-0.665292	NA	3.65012
Hibiscus acid	Organic acids	Organic acids	10637	13745	15113	17467	16653	9385.2	9743.5	18667	9685.8	6111.8	8556.3	11363	13001	22927	6140.8	7363.8	23284	25492	17748	16241	10665	15900	5251.6	10215	NA	NA	NA	NA	NA	NA	NA	1.17661
3-Guanidinopropionic acid	Organic acids	Organic acids	229430	138320	306270	248310	217130	308520	152440	188740	186250	183000	152250	226470	106700	149200	151600	140650	173630	184520	109510	143780	110770	194230	117110	136780	0.725991	0.633798	NA	NA	NA	NA	NA	NA
4,8-Dihydroxyquinoline-2-carboxylic acid	Organic acids	Organic acids	3363.8	7741.2	848.81	16714	13273	6452.3	3041400	2964000	2098100	1651000	2259200	1852000	5212	8574.3	27238	9218.2	12369	11093	2306100	2311800	1352100	2176900	1693500	1446900	-1.77901	NA	NA	NA	-9.40493	-7.30498	-7.18511	-2.81344
2-Hydroxyglutaric Acid*	Organic acids	Organic acids	158710	153400	184630	117420	128630	169240	65306	161460	133420	137390	156830	101290	79366	229770	75604	103950	143740	81553	176590	243980	161530	125400	181850	95001	NA	NA	-0.692525	NA	NA	NA	NA	-2.22005
Isocitric Acid*	Organic acids	Organic acids	25255000	19223000	32660000	25691000	37748000	41131000	16030000	19125000	22900000	20574000	16384000	20657000	11486000	16492000	13949000	28783000	21645000	31523000	20794000	29551000	20833000	28803000	31796000	29101000	0.879562	NA	NA	-0.638664	NA	0.859953	-0.763552	-1.69151
4-Acetamidobutyric acid	Organic acids	Organic acids	83083	51860	85535	73338	35762	54786	31492	33789	9	NA	NA	NA	82384	74153	116910	66826	41349	74066	47772	42319	9	NA	NA	NA	NA	NA	NA	NA	NA	12.5674	NA	12.7206
Ethyl isobutyrate	Organic acids	Organic acids	NA	NA	NA	NA	NA	NA	NA	NA	NA	68188	19182	50351	NA	NA	NA	NA	NA	NA	NA	NA	NA	9	9	9	NA	NA	NA	12.3165	NA	-12.3165	NA	NA
Ethyl butyrate	Organic acids	Organic acids	9	9	458.49	NA	NA	NA	9	9	9	94010	33936	59343	9	9	9	NA	NA	NA	NA	NA	NA	9	9	9	NA	NA	NA	12.76	NA	-12.76	NA	NA
2-Hydroxy-2-Methylbutylglucosinolate	Others	Glucosinolates	24257	66597	50213	94178	121210	231610	34411	54616	21091	220360	63435	108160	13265	6628.9	18740	26731	6513	2316	15314	19481	25887	18207	31426	23433	1.86844	3.65194	0.85971	2.42342	NA	NA	NA	NA
3-Methylbutyl glucosinolate*	Others	Glucosinolates	223540	537990	34532	23017	397840	23883	27362	142910	221370	28403	2896.7	10384	6635.4	129980	160330	22686	217780	86225	6251.5	15459	957430	388210	918630	944720	NA	NA	NA	-5.7553	NA	NA	NA	NA
3-(Methylthio)propyl glucosinolate	Others	Glucosinolates	288470	369890	523040	222530	312450	226270	10946	35253	91646	38988	65763	25334	92311	384080	184630	197320	416630	119760	33391	143130	238490	153930	274870	338510	0.83773	NA	NA	-2.56035	3.09938	2.54892	NA	NA
1-Methylpropyl glucosinolate	Others	Glucosinolates	250320	148430	76912	73554	123750	83374	23414	43863	44518	74263	66338	37629	15458	265530	164540	83731	362460	48905	5616.7	40509	271670	67096	199980	274300	NA	NA	NA	-1.60289	2.08908	NA	NA	NA
7-(Methylsulfinyl)Heptyl Glucosinolate	Others	Glucosinolates	134400	157760	96429	113990	118450	87861	608640	641160	252490	681210	560630	642430	103670	110740	179530	149670	143660	137580	374470	278050	336590	197170	283750	221650	NA	NA	NA	1.42329	-1.95085	-2.55651	-1.32816	-0.835317
6-Methylsulfinylhexyl Glucosinolate	Others	Glucosinolates	2475200	3474700	2110300	2226300	3010200	2015200	8147700	12050000	5479500	21356000	20243000	21092000	1284300	2373400	2726800	2933600	2961500	2593800	4724400	4842200	4555300	4583500	7230400	5193100	NA	NA	0.862554	1.88213	-1.6716	-3.11187	-1.14529	-0.830537
5-Methylsulfinylpentyl glucosinolate	Others	Glucosinolates	59257	64645	61866	59838	70368	42945	4602.9	32360	15749	9	9	9	46650	77722	47222	43344	33914	43663	15328	14777	10327	3937.7	9	14207	NA	NA	NA	-9.39309	1.8173	12.6468	2.08543	NA
2(R)-Hydroxy-3-butenyl glucosinolate	Others	Glucosinolates	3433400	379720	55473	77640	91694	47055	33350	46446	269720	366120	165070	66472	10995	906360	686970	109440	3554700	12166	78369	414630	3284900	720020	2285300	3739600	NA	NA	NA	-3.4964	NA	NA	NA	NA
1,4-Dimethoxyglucobrassicin	Others	Glucosinolates	5276.4	9791.6	22843	51779	18085	43048	45203	106460	164960	1234000	401850	608130	13662	2027.7	18643	6809.3	54548	4385.2	82881	21147	29274	30064	23930	7462.4	NA	0.780301	1.24807	5.19035	-3.06208	-4.31279	-1.95704	1.00605
4-Hydroxyindol-3-ylmethyl glucosinolate	Others	Glucosinolates	10522000	15739000	9484900	10368000	13707000	9275200	37512000	55115000	24392000	83758000	80574000	82568000	5384600	11214000	13033000	13643000	13852000	12397000	20866000	21967000	22005000	22827000	32266000	25280000	NA	NA	0.851831	1.61914	-1.71089	-2.88816	-1.1297	NA
4-Methylthiobutyl glucosinolate (Glucoerucin)	Others	Glucosinolates	175100	203390	217620	97739	120060	105330	2888.9	5041.2	20861	24292	21885	10949	24532	213330	199220	64541	217990	52225	7120.5	51446	60430	47802	153810	121390	NA	NA	-2.04722	-2.49932	4.37188	2.49989	NA	NA
3-Indolylmethyl glucosinolate	Others	Glucosinolates	124300	88776	126230	132190	93432	60991	91573	109650	68932	83467	88891	101920	152390	76230	140810	52187	57634	119390	63430	52995	78041	60620	84023	65735	NA	NA	NA	NA	NA	NA	0.925783	NA
3-Methylpentyl glucosinolate	Others	Glucosinolates	104120	213000	156430	72978	187160	204060	23345	40913	86968	9	9	9	84281	207030	224290	106920	136520	70043	49223	199250	177590	151750	145530	180490	NA	NA	-1.49436	-14.1111	1.64681	14.0695	NA	NA
Sulforaphane (4-methylsulphinylbutyl glucosinolate)	Others	Glucosinolates	660860	528350	293400	206930	313690	417570	50373	44735	167070	182110	170310	90836	67827	582700	769440	260280	1144200	154130	125710	198410	618160	444740	1136100	784360	NA	NA	-1.84561	-2.41575	2.49952	NA	NA	NA
Glucoraphanin	Others	Glucosinolates	158870	241760	280740	67144	167050	161080	3469.2	6763.5	27626	65696	17501	16605	6609.9	274210	157010	116280	331560	49678	7764.3	80845	133170	105050	329330	221690	NA	NA	NA	-2.71671	4.16974	1.98571	NA	NA
Glucocheirolin	Others	Glucosinolates	153220	179870	263720	74782	130090	143670	91155	82517	181000	178220	104360	103550	24373	222210	229820	126860	330860	71698	100380	282340	275770	350810	465910	374620	NA	NA	NA	-1.62543	NA	NA	NA	2.87915
1-Methoxy-3-indolylmethyl glucosinolate (Neoglucobrassicin)	Others	Glucosinolates	32052000	40903000	25823000	33094000	38447000	36799000	10567000	26202000	28246000	36581000	41943000	39854000	17493000	29660000	32562000	33751000	23430000	22059000	11603000	17669000	17413000	12878000	22012000	20577000	NA	NA	NA	1.0937	NA	NA	0.771892	4.03415
4-Hydroxy-3-indolylmethyl glucosinolate	Others	Glucosinolates	10587000	15753000	9959300	9765100	14080000	8923700	37142000	52840000	24375000	82575000	78693000	81516000	5584300	10982000	13002000	14247000	13712000	12324000	22337000	21552000	21898000	21466000	33918000	25132000	NA	NA	0.79767	1.59233	-1.65553	-2.88928	-1.15375	NA
2-Methylbutyl glucosinolate*	Others	Glucosinolates	9	612150	9	9	393320	9	28830	169750	193080	9	9	9	40250	9	9	9	9	9	9	9	1048200	9	9	1086000	NA	NA	-1.42027	NA	NA	NA	NA	NA
3-Phenylpropyl Glucosinolate	Others	Glucosinolates	225160	247520	229090	199270	243130	225590	65801	97878	75938	93053	40059	70282	233650	232350	179040	177560	148640	172660	77394	81260	71708	50691	36181	64342	NA	NA	NA	NA	1.55027	1.71555	1.48549	-3.3138
6-(Methylsulfonyl)Hexyl Glucosinolate	Others	Glucosinolates	392960	518760	313300	416830	430650	439890	121840	294320	359190	482440	585630	518280	171050	371100	439510	426390	290910	278660	94895	205670	174610	117540	244680	250860	NA	NA	NA	1.37156	NA	NA	NA	1.52241
6-(3,4-Dihydroxyphenylacrylic acid)-1-Glucosinolate of 4-(Methylthio)-3-butenyl	Others	Glucosinolates	9	9	9	NA	NA	NA	30793	40545	35677	27169	42412	42335	8950.2	9	9	NA	NA	NA	16608	20148	20114	24257	43362	28070	NA	NA	0.912073	NA	-11.9526	-12.0172	-2.66478	-11.7912
Dehydrodiconiferyl alcohol-4-O-glucoside	Others	Others	687570	675600	1174600	882260	583890	638440	38816	31897	95792	15799	29883	17374	885550	594410	512950	602660	699820	817490	86846	78064	78078	46990	43843	38566	NA	NA	NA	-1.03712	3.92992	5.06076	3.03592	-1.9176
3,5,7,4'-Tetrahydroxy-Coumaronochromone	Others	Others	41465	30599	13534	27167	39036	14153	48230	39845	64439	46280	66564	45295	10455	13767	16389	48511	36603	28446	37539	29522	22460	46781	41780	37209	1.07571	NA	0.768644	NA	NA	NA	-1.14036	-0.88367
Cis-Jasmone	Others	Others	22839	117380	24275	37063	90041	115280	160970	429280	315540	1345800	1318700	1134500	14851	29586	25032	21538	9955.2	20077	112230	76607	104990	115350	205360	206530	NA	2.23268	1.62421	2.84909	-2.46114	-3.97025	-2.08053	NA
Pantetheine	Others	Others	443710	436340	368540	305720	356560	320160	522830	535850	316030	345840	356010	470280	391030	369770	549680	290740	285450	269580	292230	334870	278900	224170	150760	164230	NA	NA	0.601544	1.12035	NA	NA	NA	NA
2-Undecanone	Others	Others	55623	11636	9	9	9	9	22391	23279	46643	9	40344	9	9	9	44900	9	43773	6053	9	48098	62493	9	9	9	NA	-10.85	NA	NA	NA	NA	NA	-2.01637
2-Pentyl-3-phenyl-2-propenal	Others	Others	4093.5	4026.1	4473.1	4023.3	3584.8	3903.6	4904.1	3797.7	4658.7	3655.4	2846.5	2927.2	3034.1	4798.6	3814.5	6232.6	3986.5	2724.7	5234.7	4209.9	5258.5	4410.8	3863.8	3327.8	NA	NA	NA	NA	NA	NA	NA	-0.681178
5-Hydroxymethylfurfural	Others	Others	182330	122740	91552	130350	145920	106380	105640	55096	72554	18953	131810	55263	136880	100170	150130	125970	180240	149100	147410	9	148630	80584	113280	32839	NA	NA	NA	NA	NA	NA	NA	1.81745
2'-Aminoacetophenone	Others	Others	124280	176910	132150	119150	139060	163870	68191	66011	111800	106420	98068	80017	147930	149800	128600	160230	127660	114860	79879	133400	128940	109260	149720	135000	NA	NA	NA	NA	0.816829	NA	NA	0.86232
4-Acetoxy-3-Ethoxybenzaldehyde	Others	Others	11220	37702	22634	10413	17839	19592	106880	142500	250460	237850	233530	186670	20883	69698	30010	19056	12943	14654	85703	191230	149970	128690	71963	115520	NA	NA	NA	1.05748	-2.80432	-3.78179	-1.82379	NA
2',4'-Dimethylacetophenone	Others	Others	45165	98628	82167	97524	134670	118130	58362	86565	30625	164020	130160	189980	92933	60646	158320	87753	53714	49654	12832	24952	30213	21245	26774	26022	NA	0.874204	1.36836	2.70909	NA	NA	2.19754	NA
4-Ethylbenzaldehyde	Others	Others	18240	14627	14983	15359	12376	25507	19548	17696	15892	11660	16577	12391	21334	18136	15288	12302	16804	15591	14984	18928	18930	24302	17253	17794	NA	NA	NA	NA	NA	NA	NA	1.45798
Benzylacetone	Others	Others	68519	69087	66767	73490	83599	84732	54474	49020	60565	57091	68771	61877	83061	80316	75062	73176	68837	56526	68439	76256	77609	75664	96093	68805	NA	NA	NA	NA	NA	NA	NA	-2.04018
4-Methyl-5-thiazoleethanol	Others	Others	72067	40316	14134	35835	57439	55007	59795	40854	68326	30106	154250	45596	38678	87069	83838	76108	81592	31074	136620	20212	195530	58523	167330	67939	NA	NA	NA	NA	NA	NA	NA	3.04781
Azoxystrobin acid	Others	Others	1778900	1378500	2091400	1209900	1479100	1333700	2383500	2215500	2629000	1032500	1773800	1666400	1778800	1867900	1857600	1326300	1448400	1246600	2184800	2170700	2964800	1690500	1647900	1765300	NA	NA	NA	NA	NA	NA	NA	2.80374
Benzamidine	Others	Others	14831	3231.9	4537	5312.9	5900.2	2902.8	13078	14587	13386	12481	15489	7715.4	4035.6	6464.4	11162	7911.9	21315	6686	12825	14619	33096	8738.8	31712	32715	NA	-1.34718	NA	NA	NA	-1.33801	-1.48272	NA
4-Guanidinobutanal	Others	Others	8268800	27095000	6437300	19336000	14710000	17140000	8251100	19174000	11490000	75361000	40452000	66386000	4048100	29556000	5754500	5319300	5212300	3320500	6882700	8946000	11313000	10176000	17212000	17267000	NA	1.88564	NA	2.02862	NA	-1.83169	NA	-1.10516
Vidarabine	Others	Others	10515000	13665000	16211000	15326000	14655000	9040400	27102000	39734000	34384000	40125000	54273000	43704000	12854000	13488000	14368000	16326000	17127000	9008000	23277000	23599000	37311000	28061000	23757000	36606000	NA	NA	NA	0.643224	-1.32539	-1.8234	-1.04821	-5.28656
2-(2-Phenylethyl)chromone	Others	Others	NA	NA	NA	NA	NA	NA	NA	NA	NA	97953	37784	67284	NA	NA	NA	NA	NA	NA	NA	NA	NA	9	9	9	NA	NA	NA	12.8764	NA	-12.8764	NA	NA
8-(Benzyloxy)-1-Naphthol	Others	Others	NA	NA	NA	NA	NA	NA	NA	NA	NA	102140	38292	59023	NA	NA	NA	NA	NA	NA	NA	NA	NA	9	9	9	NA	NA	NA	12.8508	NA	-12.8508	NA	NA
Maltol	Others	Others	NA	NA	NA	NA	NA	NA	166260	267100	201440	165740	217640	196580	NA	NA	NA	NA	NA	NA	253410	303070	263740	217660	257650	247220	NA	NA	NA	NA	-14.5211	-14.3907	-14.8908	-14.7078
5-Hydroxy-6-methoxy-2-(2-phenylethyl)chromone	Others	Others	NA	NA	NA	NA	NA	NA	25059	36261	70537	717400	168310	428810	NA	NA	NA	NA	NA	NA	NA	NA	NA	9	9	9	NA	NA	12.2537	15.5712	-12.2537	-15.5712	NA	NA
2-(2-Hydroxy-2-phenylethyl)chromone	Others	Others	NA	NA	NA	NA	NA	NA	1810.1	4947.4	2078.1	45735	20859	35632	NA	NA	NA	NA	NA	NA	NA	NA	NA	9	9	9	NA	NA	8.35422	11.8865	-8.35422	-11.8865	NA	NA
Sedoheptulose	Others	Saccharides and Alcohols	56980	68364	72671	94081	97142	78094	66644	123080	54873	55808	49750	63526	48783	72060	39541	44587	54653	68260	42137	39274	38618	75340	14212	58427	NA	0.685144	1.02702	NA	NA	0.671565	NA	NA
Inositol*	Others	Saccharides and Alcohols	70786	121660	118480	167700	151280	100950	45348	70244	66823	68307	64491	54603	45420	133670	48988	88805	92504	125200	109720	128820	86802	85585	73350	42222	NA	NA	-0.834733	NA	0.769347	1.16402	NA	NA
3-Dehydro-L-Threonic Acid	Others	Saccharides and Alcohols	3913300	4826600	3953700	3584100	3731000	4265800	2324500	2603400	3002200	3677400	2317100	2578600	2613300	5538800	2917200	4117000	6220200	2563700	3691000	4548200	4356500	3151400	4079300	3267000	NA	NA	-0.66752	NA	0.67869	NA	NA	-1.80056
Lactobiose*	Others	Saccharides and Alcohols	218050	241730	147490	259940	389440	284230	223780	245500	183450	244100	73430	77922	109140	304790	110260	217340	253080	224570	252040	230910	200560	215680	248540	104030	NA	NA	NA	NA	NA	NA	NA	-0.682549
D-Arabinono-1,4-lactone	Others	Saccharides and Alcohols	68435	35806	111870	47235	44837	48185	62618	34753	61474	51677	21074	26547	37063	56072	26390	68934	71934	42468	63471	105280	74718	36799	41262	67205	0.85446	NA	-0.616118	NA	NA	NA	-1.02643	-0.644646
D-Xylonic acid	Others	Saccharides and Alcohols	49413	138610	177560	71963	172930	197160	28287	78563	100270	97555	81356	68376	15612	125750	24813	80007	82608	60442	229360	237550	182350	60640	323200	97347	1.1375	0.986807	-1.64833	NA	NA	NA	-1.96609	NA
Maltotriose	Others	Saccharides and Alcohols	395660	389180	274270	658460	608080	617730	29321	25780	37507	17329	10750	5260.9	273140	117920	192390	307000	389090	741490	25061	33628	21504	105520	66538	23340	0.860172	NA	NA	-2.55109	3.51557	5.82061	2.86306	NA
Rhamnose	Others	Saccharides and Alcohols	3347.2	24130	13894	5653.9	19773	10660	1237	1599.6	5628.9	1189	400.62	1408.5	9313.9	29148	7367	15734	19199	7872.1	8845.1	12854	10585	825.41	17912	7947.4	NA	NA	-1.93116	NA	2.28896	3.58935	NA	NA
D-Glucose 6-phosphate*	Others	Saccharides and Alcohols	224860	327530	369530	318910	304940	401880	238750	347450	411910	321220	391440	376340	119650	398450	140250	328970	244240	187230	574810	671090	621040	407780	601150	556840	NA	NA	-0.903405	NA	NA	NA	-1.50375	NA
Galactinol*	Others	Saccharides and Alcohols	40739	40475	47571	54712	52215	69458	33183	26039	35511	39061	37672	27807	24601	54905	25029	40506	37985	39340	52020	44761	46703	49559	44486	31793	NA	NA	-0.598951	NA	NA	0.754673	NA	NA
Glucose-1-phosphate*	Others	Saccharides and Alcohols	233220	321480	334050	324100	317570	396600	261270	324860	434910	308630	405440	421050	119290	398180	135350	332020	216310	175740	532420	689120	586780	393500	586260	587780	NA	NA	-0.824611	NA	NA	NA	-1.46989	3.52192
D-Fructose*	Others	Saccharides and Alcohols	80981	132760	134070	121270	148600	139990	43183	91970	45300	72092	70497	47423	57569	140660	51626	83772	107890	114910	109960	120130	77977	86607	52038	50975	NA	NA	-0.771621	NA	0.94668	1.10904	NA	NA
D-Fucose	Others	Saccharides and Alcohols	7817	12953	18927	11849	21809	21615	8017.2	18561	12459	12958	4283.5	9614	13419	19868	7803.2	11574	14272	10540	14127	10462	13936	13236	9269.2	10008	NA	0.603191	NA	NA	NA	NA	NA	1.61041
N-Acetyl-D-galactosamine*	Others	Saccharides and Alcohols	36456	33219	32309	34029	24765	22651	25800	30746	38098	29291	22188	22385	18334	17583	30324	19790	23553	23427	22728	24994	30191	31381	45712	44415	0.622546	NA	NA	-0.718108	NA	NA	NA	-2.83525
D-Glucose*	Others	Saccharides and Alcohols	58615	120820	131260	147310	141830	143670	60728	87072	69928	52565	52554	50654	54061	168710	60366	81926	96073	153000	98728	109170	91535	89891	85045	52531	NA	NA	NA	NA	NA	1.47429	NA	NA
D-Glucurono-6,3-lactone	Others	Saccharides and Alcohols	1702300	1245800	1232300	1250000	1589400	1817200	333250	775540	752170	552660	562470	479120	568250	1470500	756000	1046300	1369200	1549000	750670	1243900	706210	1328900	1037200	972830	NA	NA	NA	-1.06651	1.16759	1.5464	NA	-2.3323
L-Fucitol	Others	Saccharides and Alcohols	5975.5	24021	15745	16329	26298	28759	8096.9	14072	20588	10206	13822	13136	3693.5	18063	4232.4	17533	12849	11222	36671	31774	26267	10398	57036	12216	NA	0.778919	-1.14739	NA	NA	0.941735	-1.86565	NA
L-Xylose*	Others	Saccharides and Alcohols	12979	7564.1	15051	5424.4	11298	4815.8	13871	14390	7404	19925	14794	20468	4667.2	11730	9353.7	9465.7	1341	8403.3	11438	12019	13528	20035	7562.2	10867	NA	NA	NA	NA	NA	-1.35743	NA	NA
Manninotriose	Others	Saccharides and Alcohols	4386.7	6341.6	2383.8	5930.8	3560.2	1612.3	5185.4	1178.2	3967.5	5972.2	5179.9	6385.6	1965.7	7113.3	1574.8	4804.2	2408	3968.6	782.39	5582.7	5221.3	10737	9046	2775.1	NA	NA	NA	NA	NA	NA	NA	-0.67903
Sibiricose A5	Others	Saccharides and Alcohols	385820	479550	361350	267440	438380	311550	249280	245060	241000	74250	168910	288900	278680	433610	470340	430740	435510	336320	223090	187720	129420	305470	128630	217050	NA	NA	NA	NA	0.738323	NA	1.13035	NA
D-Glucosamine	Others	Saccharides and Alcohols	4748400	6264300	5351500	6154500	4303600	8692500	6135200	5471200	5298100	4196600	5792000	5578100	6608100	4367700	6241900	4857400	5162100	5512500	5985000	7692500	4903400	6007100	5056700	6962900	NA	NA	NA	NA	NA	NA	NA	-2.37917
Glucarate O-Phosphoric acid	Others	Saccharides and Alcohols	7100500	7407100	10203000	9459200	12348000	12299000	2591700	3356600	4481600	2802400	1874700	2891000	3589500	5297700	4958500	7775100	8112900	7710200	2916800	4481200	3695000	4709300	4604100	4075600	0.835692	NA	NA	-0.823045	1.2444	2.17203	NA	0.740744
Gluconic acid	Others	Saccharides and Alcohols	12154	30829	31810	9674.9	30661	47695	10329	18942	38096	27856	23838	18678	1037.6	26761	5824.1	12296	21751	14077	64765	64527	42357	11662	84057	22161	1.15347	NA	-1.34935	NA	NA	NA	-2.35195	NA
L-Gulono-1,4-Lactone	Others	Saccharides and Alcohols	99954	148470	184210	172160	172620	128420	76964	117930	70697	86955	112500	98183	75814	180250	79117	137740	150710	231960	129360	177170	118310	150380	51629	49210	NA	NA	-0.677713	NA	NA	0.668891	NA	NA
1,5-Anhydro-D-glucitol	Others	Saccharides and Alcohols	48564	38481	44397	31637	40594	55355	16847	33718	25695	34318	12154	12502	31368	49677	18370	22206	43978	31582	26608	24162	34034	42850	13952	11129	NA	NA	NA	NA	0.785428	NA	NA	2.09472
N-Acetyl-D-glucosamine*	Others	Saccharides and Alcohols	1608100	1539600	1518000	1423200	1533400	1448700	1466100	1620600	1570600	1699100	1272300	1714800	968260	1248100	1047100	1642100	1415000	1282100	1409700	1612000	1896600	1548000	1759200	1595900	NA	NA	NA	NA	NA	NA	-0.591757	NA
D-Sedoheptuiose 7-phosphate	Others	Saccharides and Alcohols	10211000	10427000	11302000	11657000	13720000	14076000	3152800	4351800	5662400	3431300	2683100	3608900	4836400	7635400	7253900	10206000	9696500	9522800	4155700	5490100	4538800	5188100	5389200	5608600	0.695288	NA	NA	-0.73522	1.27844	2.02062	NA	NA
D-Fructose 6-phosphate*	Others	Saccharides and Alcohols	198960	308300	297970	309660	299640	415570	243510	293900	405980	303670	343850	378600	116610	367570	126370	290630	230300	183820	568320	684310	552750	357560	564470	524750	NA	NA	-0.936376	NA	NA	NA	-1.56412	NA
D-Mannose*	Others	Saccharides and Alcohols	69851	112510	114560	124950	139420	146510	53022	72325	76864	62858	81555	53884	43698	127000	44867	67012	100310	131600	121170	114350	66091	77724	67995	52116	NA	NA	NA	NA	NA	1.05105	NA	-0.708349
D-Galactose*	Others	Saccharides and Alcohols	65399	108540	121710	128590	143750	129710	48777	82234	60927	68534	72941	61586	41838	145060	49096	87033	102770	114680	108600	120040	80872	82795	76328	44453	NA	NA	-0.689355	NA	NA	0.985462	NA	NA
3-Methyl-1-pentanol	Others	Saccharides and Alcohols	68481	43668	62525	106780	130970	144170	40268	53207	64812	58205	43953	55642	49531	54438	72035	90644	74294	128810	51533	79802	39028	71955	65469	71216	NA	NA	NA	NA	NA	1.27517	NA	NA
(+)-cis-Abienol	Others	Saccharides and Alcohols	10973	11480	14528	15080	11087	16988	16751	6819	10874	7835.4	11511	11152	16053	11576	17876	12750	6320.5	15711	17041	15062	12525	12853	17338	17383	NA	NA	NA	-0.64144	NA	NA	NA	1.93069
D-Ribose*	Others	Saccharides and Alcohols	4827.2	6742.3	13723	15462	4295.5	4965	7468.4	18967	12717	5616	2914.5	3487.8	5267.9	12314	4822	8903.1	13112	10416	3309.1	13022	5239.9	9828.6	14772	6603.9	NA	NA	0.860008	-1.37652	NA	NA	NA	NA
3-Phospho-D-glyceric acid	Others	Saccharides and Alcohols	195900	222050	519450	644490	568350	516000	80264	107600	119760	134860	89617	97750	214390	220450	158430	301820	362880	523020	131520	174030	104220	217250	309960	127080	NA	NA	NA	-1.02185	1.6075	2.42366	NA	NA
D-Galactaric acid*	Others	Saccharides and Alcohols	128870	143920	141690	143170	133860	69994	74837	201170	68131	74332	77535	118560	73288	67395	55395	70811	29619	49407	96669	46219	34326	113530	51501	33502	1.07987	1.21164	NA	NA	NA	NA	NA	0.66365
D-Saccharic acid*	Others	Saccharides and Alcohols	67369	101550	199510	172600	148340	108920	76479	170160	87245	76813	87791	81236	83561	95095	79547	119190	47507	100070	104070	69582	70569	99645	56114	65802	NA	0.688287	NA	NA	NA	0.806147	NA	NA
2-Dehydro-3-deoxy-L-arabinonate	Others	Saccharides and Alcohols	119680	176840	122490	121460	147660	85850	92906	152930	147300	153090	120990	128350	62678	205810	37572	80276	119690	103830	155160	200040	126510	136330	170750	79296	NA	NA	NA	NA	NA	NA	NA	-3.14315
D-Erythrose-4-phosphate	Others	Saccharides and Alcohols	15712	23548	31473	24792	16423	43348	40064	51575	48164	41051	43614	41284	4735.1	20130	4039.2	18305	18387	13068	65647	59906	42973	51677	55530	69636	1.2911	0.76504	NA	NA	-0.98294	NA	-2.54362	1.84533
2,4,6,4'-Tetrahydroxy-stilbene-2-O-glucoside	Others	Stilbene	6688.7	16554	11719	8668	13086	19086	5125.8	9258.9	21686	10306	6490.1	2558.1	8312.2	6122.9	7954.2	14745	7724	5391.6	8493	21008	6523.7	4925.1	13906	9711.5	0.642966	NA	NA	NA	NA	NA	NA	NA
L-Ascorbic acid (Vitamin C)*	Others	Vitamin	11606000	5431700	10362000	8267900	12108000	10205000	3099300	5157500	10375000	2497600	3088100	3976600	3392400	8543400	7915400	9536700	11203000	15065000	4521300	12204000	4639500	10738000	6571100	13163000	NA	NA	NA	-1.67206	NA	1.6772	NA	1.28498
Isonicotinic acid*	Others	Vitamin	499330	151470	70199	90735	534340	139230	401510	763780	694300	1327200	1653900	931760	60241	289470	411270	437550	572180	374410	265340	1523000	1316800	1308600	1677100	1461900	NA	-0.856769	NA	NA	-1.36692	-2.356	NA	NA
Nicotinamide	Others	Vitamin	1297700	764140	512480	806910	1120400	964100	844620	755680	1132900	718400	1335000	844610	768850	584270	1189000	1082600	911630	856470	1351200	912160	1940900	981020	1566800	1086200	NA	NA	-0.621261	NA	NA	NA	NA	NA
Riboflavin (Vitamin B2)	Others	Vitamin	550370	1062300	971580	870610	1241500	705250	675240	985520	898170	3153800	2007400	1852400	908360	913110	930650	1065100	1229800	643610	851420	973450	2241200	906510	3922300	1406800	NA	NA	NA	NA	NA	-1.31581	NA	NA
Pyridoxal-5'-phosphate	Others	Vitamin	34742	90702	163200	85366	81210	133960	63142	75156	87309	65895	38684	35231	54512	67150	44231	95086	91976	47799	98302	95677	90813	47482	100520	45708	NA	NA	NA	NA	NA	1.10407	-0.779656	NA
Acitretin	Others	Vitamin	67913	63828	45234	51361	59726	83943	100660	114320	103620	119350	113770	119090	68103	67140	55456	63595	66106	71151	96780	93732	93093	86283	84514	91495	NA	NA	NA	NA	-0.848201	-0.85274	NA	NA
Erythorbic Acid; Isoascorbic Acid*	Others	Vitamin	9674800	7979900	7589000	7628400	9666400	9704300	2080300	4295400	4627800	2985800	2986700	2827100	3438500	9116200	4585400	6246400	7788200	10055000	4422900	7403600	4215900	7170800	6290800	5982200	NA	NA	NA	-1.1438	1.19796	1.6174	NA	NA
N-(beta-D-Glucosyl)nicotinate	Others	Vitamin	5473400	4408100	1894200	2422700	4862000	3776100	8487600	12133000	19429000	10247000	20599000	13251000	1641700	4981200	4607600	7481800	5101700	3870200	3926500	14873000	9813000	10651000	7272900	8419500	NA	NA	NA	0.743239	-1.76598	-1.99522	NA	NA
Pyridoxine-5'-O-glucoside	Others	Vitamin	557250	263860	286620	243250	392820	246620	590170	761440	580770	479330	569040	355200	242500	251810	248670	421270	439360	370630	567120	597010	680830	659670	580710	771390	NA	NA	NA	NA	-0.802773	NA	-1.31219	0.869999
4-Pyridoxic acid-O-glucoside	Others	Vitamin	318380	339770	346390	445750	448340	396240	209140	276540	188860	138080	265770	175180	231520	326150	174360	342910	338150	341180	171990	188800	161180	245150	167000	164440	NA	NA	NA	NA	NA	1.15603	NA	NA
Nicotinic acid (Vitamin B3)*	Others	Vitamin	420290	128470	42906	75720	439140	110110	308630	502100	414030	1124200	1370500	643660	46713	203370	385320	324920	373650	266330	201530	1048200	1069800	1004700	1216600	1168800	NA	-0.626592	NA	NA	NA	-2.32815	NA	-1.17011
Menatetrenone (Vitamin K2)	Others	Vitamin	46703	27934	70249	78878	69421	96527	158550	170580	155490	110280	138030	193850	34397	80583	68193	71423	71344	76327	97138	101300	106120	127890	93496	130300	NA	NA	0.670137	NA	-1.74194	-0.852812	-0.73351	-8.54954
Pyridoxine	Others	Vitamin	59405	21738	17440	28615	62914	20728	82780	106330	100870	231270	216740	246490	18794	37563	25854	48377	69533	37173	74697	65386	116460	109890	98811	126090	NA	NA	NA	1.05271	-1.55654	-2.62917	-1.6418	NA
Calcium Pantothenate	Others	Vitamin	133730	96084	83749	64648	85236	76110	196110	196190	279250	165950	237370	181380	83767	140500	110900	126280	89941	60322	137030	184120	212940	127720	174630	197560	NA	NA	NA	NA	-1.09874	-1.37141	-0.672203	NA
Orotic acid	Others	Vitamin	23484	26353	74563	62488	47458	51232	19170	28504	18138	24257	9408.5	17965	41543	28377	34594	42666	33164	32824	30562	41808	24052	35827	24360	23155	NA	NA	NA	NA	NA	1.64236	NA	NA
4-Pyridoxic acid	Others	Vitamin	4199900	3436200	3306900	4247900	4495200	4321000	4810300	5577500	5253100	3911100	5802500	4485700	1940400	3455300	2609000	4036200	5220500	3603300	4247000	4256500	4854700	5959200	5253000	4659500	NA	NA	NA	NA	NA	NA	-0.738806	NA
4-Oxoretinol	Others	Vitamin	26763	26376	22667	25712	25526	23150	41513	49507	37915	37503	45223	43281	23600	21407	22882	20196	22696	20226	36800	24385	30444	33152	30253	25787	NA	NA	NA	NA	-0.76626	-0.760362	NA	NA
Pyridoxal	Others	Vitamin	226640	147810	171780	90383	245800	147500	309860	387560	239610	363860	391530	235290	120640	117590	140750	203980	209740	187010	225250	352140	372000	232080	309000	396470	NA	NA	NA	NA	-0.778587	NA	-1.32488	1.96766
3,4'-Dihydroxy-3',5'-dimethoxypropiophenone	Phenolic acids	Phenolic acids	398470	251460	261930	385600	441060	333760	255790	218600	196470	98342	160030	145380	398980	272310	222510	355620	343450	439800	192810	154030	161930	197230	214610	181900	NA	NA	NA	NA	NA	1.52311	0.812938	NA
2,4,5-Trimethoxybenzaldehyde	Phenolic acids	Phenolic acids	16170	30596	14412	14728	14711	26836	15081	14873	14473	10889	10881	9783.2	15713	10531	13704	15689	14467	14661	12892	19962	15027	16708	16196	25720	0.61489	NA	NA	-0.893705	NA	0.834708	NA	-1.89668
6'-O-Feruloyl-D-sucrose	Phenolic acids	Phenolic acids	367410	454980	249560	383170	459900	418550	228960	273340	168190	56386	135300	255780	619730	438310	412070	489700	410440	395010	263440	213370	222540	238030	131870	115170	NA	NA	NA	NA	0.67695	1.49543	1.07184	NA
Gallacetophenone	Phenolic acids	Phenolic acids	39770	40910	30016	39277	21177	32277	6093.4	12276	6917.2	43398	21698	25476	20659	25541	23236	26675	43014	20093	17195	6447.6	7734.5	7316.1	1935.7	5134	0.672847	NA	NA	2.65442	2.13016	NA	1.14597	NA
Lavandulifolioside	Phenolic acids	Phenolic acids	126680	133670	165690	156820	172870	185430	163490	162260	158910	59019	103650	98242	110140	112870	105720	153870	142050	124340	155360	251810	214360	170940	199880	172110	NA	NA	NA	-1.05721	NA	0.981351	-0.918921	NA
β-Oxoacteoside	Phenolic acids	Phenolic acids	476640	401720	397400	613420	465920	579630	344210	395850	360920	277170	393110	497230	405570	357900	348500	377580	544010	442020	358890	323430	254490	382750	168370	217770	NA	NA	NA	NA	NA	NA	NA	1.05967
5-O-Caffeoylshikimic acid	Phenolic acids	Phenolic acids	285110	413560	309490	155640	296550	374070	66171	204180	186870	305070	276630	231220	227580	278680	286150	246160	242560	115550	72603	145350	172850	47269	85442	73729	NA	NA	NA	1.97739	1.14076	NA	1.01981	NA
Ferulic acid-4-O-glucoside	Phenolic acids	Phenolic acids	1148700	1151300	1265800	903530	940830	1109100	482850	460900	604560	150310	224660	184150	771930	991620	954280	897760	916710	684410	489920	712820	528500	392290	476770	487360	NA	NA	NA	-1.27857	1.20353	2.40118	0.650649	1.72654
Tachioside	Phenolic acids	Phenolic acids	502430	268700	376940	409780	343430	350590	92164	101960	106530	30306	87709	59017	302620	397380	311530	334510	452170	256260	116050	120100	109900	135980	152890	144880	NA	NA	NA	-1.29285	1.93303	2.6404	1.54749	NA
Salirepin	Phenolic acids	Phenolic acids	130890	426960	65665	200440	288800	219590	206670	231000	186090	436070	332770	494380	80961	104840	156850	250730	88898	294410	148420	93398	122290	111800	134300	122630	NA	NA	0.776625	1.77647	NA	-0.833594	NA	-0.759528
Vanillic Acid-4-O-Glucuronide	Phenolic acids	Phenolic acids	61042000	68912000	68024000	45407000	55180000	81040000	2967900	2296100	12207000	7546400	2745200	3111300	48737000	53807000	70735000	51534000	49094000	18708000	7649200	21266000	12470000	12989000	14522000	8575000	NA	0.605949	-1.24415	-1.42889	3.50231	3.76036	2.06591	-0.717865
Citrusin B	Phenolic acids	Phenolic acids	23320	2602.3	19350	21833	18126	18586	4193.4	6240.4	3393.3	2086.5	537.96	2066.8	7208.7	5152.2	7847.6	15170	7973.4	15477	10978	5267.1	9907.7	11427	4583.5	8335.3	NA	0.600183	-0.919467	-2.37563	NA	3.6415	NA	NA
α-Hydroxycinnamic Acid*	Phenolic acids	Phenolic acids	1553400	1921500	690370	937360	1107800	1297200	728710	710320	1539800	1179400	972000	611100	1219500	1488000	1863300	894310	1434600	602930	1222000	1589800	1914700	781840	982060	752600	NA	NA	-0.666026	NA	NA	NA	NA	-1.02838
Methyl 3-(3-hydroxy-4-methoxyphenyl)propanoate	Phenolic acids	Phenolic acids	12445	10368	14010	10418	14147	11856	14532	19045	12587	12469	25420	22699	10077	16891	6984.1	14587	17272	9834	19770	18868	9718.5	5391.9	15569	16390	NA	NA	NA	NA	NA	NA	NA	-0.955508
2,4-Di-Tert-Butylphenol*	Phenolic acids	Phenolic acids	743950	650950	754790	863790	894280	1076200	538980	493180	535450	490540	560010	562170	634780	786680	779910	789310	877230	842610	561390	619430	660090	819650	790610	789740	NA	NA	NA	NA	NA	0.813481	NA	1.24783
Sinapaldehyde-4-O-Glucoside	Phenolic acids	Phenolic acids	3808000	2769500	3544600	3932300	3595000	3516200	75222	42572	283100	9	9	9	4755100	3320200	2768000	3175400	3310000	2991600	238710	542800	391480	284590	449730	274130	NA	NA	-1.5489	-15.1888	4.65814	18.6418	3.20854	0.864279
Methyl caffeate	Phenolic acids	Phenolic acids	18433	47353	17641	30167	41703	64011	22436	36867	45948	104060	78099	88998	12218	28306	27897	30686	35579	27520	27774	33043	47202	43116	99989	66151	NA	NA	NA	NA	NA	-0.996785	NA	-0.737827
Salicylic acid	Phenolic acids	Phenolic acids	90416	64076	70064	82919	63454	108600	28171	5891.5	26256	7967.2	3733.8	6427.6	80529	89188	97815	81796	89386	42669	39465	28750	29184	26500	532.99	9567.7	NA	NA	-0.691306	NA	1.8964	3.81401	1.45773	2.54666
Dicaffeoylquinic acid-O-glucoside	Phenolic acids	Phenolic acids	97666	106600	109130	74875	65931	104740	30514	20140	39341	33243	21328	18491	68021	105800	85141	73205	70126	60061	37577	40087	39379	21172	27310	49148	NA	NA	NA	NA	1.80007	1.7488	1.1457	NA
Syringoylcaffeoylquinic acid-D-glucose	Phenolic acids	Phenolic acids	62754	34448	57475	54084	27143	112730	16131	20079	11747	6332.3	12197	16255	33139	51881	42130	41296	50389	23996	7162.1	12241	13738	13979	7770	7826.8	NA	NA	NA	NA	1.68945	2.47923	1.93984	NA
5-O-Feruloylquinic acid	Phenolic acids	Phenolic acids	7030800	5816600	9028300	4214700	4552100	4694500	470180	1060500	995810	455040	643640	355360	2850900	3934900	3054700	3497200	2418400	1973700	338760	356040	663620	249310	212480	219380	1.15253	0.770849	0.895205	1.09398	3.11412	3.21068	2.8568	-2.08584
Dicaffeoylshikimic acid	Phenolic acids	Phenolic acids	14324	20402	43336	46044	20611	31802	42926	60831	49967	24714	31547	28564	12361	23692	25661	29329	40353	22096	22516	39964	19160	32830	19315	34641	NA	NA	0.912994	NA	-0.97765	NA	NA	NA
p-Coumaroylcaffeoyltartaric acid	Phenolic acids	Phenolic acids	23206	33572	26558	39377	32585	39252	15047	8058.2	18759	6988.5	5997.5	9102.8	20997	24462	43738	38716	43285	29732	12231	22121	23589	12776	16932	27726	NA	NA	NA	-1.37859	0.993223	2.33195	NA	-0.670438
Feruloylmalic acid	Phenolic acids	Phenolic acids	81620	147130	84846	76215	103030	186830	1794.8	9856.7	12976	23681	18372	8564.8	78325	83745	91878	76427	102700	41886	27869	16292	19479	11358	10917	93290	NA	0.728008	-1.36966	NA	3.67057	2.85442	1.99653	NA
Benzoylmalic acid	Phenolic acids	Phenolic acids	34871	39658	38050	29933	46681	46956	43708	31024	47650	16940	22094	17472	23688	39009	41075	52601	48784	38305	53602	72933	58034	58060	44625	62012	NA	NA	-0.592769	-1.54334	NA	1.12885	-0.830743	-1.37688
3,6'-Diferuloylsucrose	Phenolic acids	Phenolic acids	1882200	2539700	1926100	1458300	1967300	3010800	151360	156160	351580	398970	249570	249310	3261600	3341900	2822100	2566700	2954900	2012200	336320	513380	355330	245090	213550	334520	NA	NA	-0.8705	NA	3.26773	2.84171	2.96752	NA
Picein (4-Acetylphenyl-glucoside)	Phenolic acids	Phenolic acids	25158	4415.9	21744	16509	13317	20917	8137	6473.1	11596	12061	4913.1	11884	15846	28525	26260	15158	13378	26341	11684	8818.3	7121	10142	10322	7824.4	NA	NA	NA	NA	NA	NA	1.35442	NA
2,6-Di-tert-butylphenol*	Phenolic acids	Phenolic acids	768010	657190	740380	875760	879680	1057700	550890	478920	543230	505570	578070	555380	643970	791950	784120	759340	894770	803120	557100	627550	674090	838000	814710	793270	NA	NA	NA	NA	NA	0.779348	NA	NA
Dibutyl phthalate*	Phenolic acids	Phenolic acids	4642900	4584500	4975500	4260100	4440700	4464800	6635000	6309900	5846200	5384800	5473500	5319600	4706900	5470200	5640300	4976800	4251600	5042800	6965500	6768700	6991900	6706200	6776700	6608500	NA	NA	NA	NA	NA	NA	NA	-0.883753
Dihydrocaffeoylglucose	Phenolic acids	Phenolic acids	111480	130770	90087	93573	119300	150640	41451	47942	5557.4	82021	82429	56678	61918	68170	79437	44207	57433	10332	3630	15601	17345	67610	89522	49163	0.665525	1.69887	NA	NA	1.8074	0.717125	2.51815	NA
Koaburaside	Phenolic acids	Phenolic acids	81035	52005	69987	55362	83444	70057	66736	95876	64024	123620	98523	162590	58838	52179	68954	87028	57962	87499	72678	49392	62685	51582	88202	65044	NA	NA	NA	0.909445	NA	-0.881301	NA	NA
2-Hydroxycinnamic acid	Phenolic acids	Phenolic acids	1565400	1958500	665900	903890	1180600	1363900	712300	669350	1391400	1242400	997020	609990	1168200	1464500	2002100	866470	1455800	596820	1146400	1578400	1920700	781580	1037100	800390	NA	NA	-0.74436	NA	NA	NA	NA	NA
Methyl salicylate-2-O-glucoside	Phenolic acids	Phenolic acids	156300	153310	184600	214860	220070	209470	194180	242740	158180	284780	249990	303200	174000	148690	186710	182090	201000	251220	90780	134110	95378	126080	145140	130790	NA	NA	0.893852	1.05967	NA	NA	0.669519	NA
5-Glucosyloxy-2-Hydroxybenzoic acid methyl ester	Phenolic acids	Phenolic acids	77386	47547	185650	181280	76091	195600	9012.3	13602	14809	13304	10004	7935.9	154290	152800	215310	98385	173930	121810	50634	58365	19134	17812	16906	9858.3	-0.750176	NA	-1.77563	NA	3.05297	3.85777	2.02751	NA
1-O-Caffeoyl-(6-O-glucosyl)-β-D-glucose	Phenolic acids	Phenolic acids	2834500	3575600	3850800	3571900	3373800	5012800	771230	661630	1371000	190270	269850	311820	3529300	2795900	3223700	2785500	4133200	2432000	872100	1243600	627370	990150	549440	748110	NA	NA	NA	-1.56734	1.87167	3.9534	1.79954	NA
1-O-Galloyl-2-O-p-Coumaroyl-β-D-glucose	Phenolic acids	Phenolic acids	148630	190120	124920	164270	192360	161570	31605	108490	131640	179330	229950	192490	74463	120630	136020	168500	134470	105040	43111	82901	69137	36600	92919	104340	NA	NA	NA	1.36357	NA	NA	0.762748	NA
Androsin	Phenolic acids	Phenolic acids	87253	130280	94734	84496	100760	142400	154190	302450	246400	896190	693790	684290	77933	90482	116600	76111	62759	45884	193910	265290	295270	233820	415930	311410	NA	0.826576	NA	1.24256	-1.17083	-2.79515	-1.40443	NA
1-O-Vanilloyl-D-Glucose	Phenolic acids	Phenolic acids	92878	53903	207910	217220	96094	234550	15735	2645.5	11336	13049	5306.6	10561	191580	159150	291440	120250	231830	111440	68331	61196	26994	31180	4738	12042	-0.856393	NA	-2.39702	NA	3.57723	4.24385	2.0366	NA
Mucic acid Dimethyl Ester	Phenolic acids	Phenolic acids	97572	178580	180930	122290	154680	187950	45849	78948	94748	92718	93395	70921	45158	162880	49991	94111	92444	101370	152030	142190	114210	81646	165140	86600	0.82492	0.691289	-0.895572	NA	1.05794	0.855023	NA	NA
Mandelic acid-β-glucoside	Phenolic acids	Phenolic acids	69604	73200	77487	83113	110960	69058	57378	78341	47573	75775	74721	88424	71065	67464	73513	86711	78513	123100	33658	38817	39558	36084	42932	31231	NA	NA	0.71022	1.11579	NA	NA	0.920426	NA
2,4-Dinitrophenol	Phenolic acids	Phenolic acids	19154	19799	20926	15606	20865	16316	16542	12889	20283	7344.6	12809	14297	21928	17883	23079	22761	16930	20215	17100	27743	20070	10119	20732	24293	NA	NA	NA	NA	NA	NA	NA	1.1298
3-[(1-Carboxyvinyl)oxy]benzoic acid	Phenolic acids	Phenolic acids	33485	66280	73215	132820	99509	112580	132360	175770	51926	131040	199460	258670	28476	37454	34704	69487	39924	45089	112310	31085	88365	47208	103100	56291	0.781487	1.15861	NA	1.51185	NA	NA	NA	NA
4-Aminosalicylic acid	Phenolic acids	Phenolic acids	60388	67093	73362	59407	86302	81760	26240	49607	39936	24955	52183	43045	28335	48098	38172	41656	39351	41045	33612	44329	40805	38677	36803	32922	0.809398	0.898174	NA	NA	0.794645	0.920437	NA	-0.642179
Hydrocinnamic acid	Phenolic acids	Phenolic acids	12725	16766	17594	23775	14332	15841	24091	14147	15160	15343	18322	8701.2	13391	5039.9	12910	16001	11105	21482	20693	16699	24244	19274	16706	30418	0.587221	NA	NA	NA	NA	NA	-0.975727	0.956482
Syringin	Phenolic acids	Phenolic acids	27734000	29372000	31816000	32028000	36760000	39771000	271220	257020	1562300	322150	199090	191120	28404000	21804000	21393000	23095000	24627000	24422000	978850	2987900	1494800	1631800	1845900	1219000	NA	0.589528	-1.38543	-2.72097	5.41059	7.25166	3.7126	-1.08541
Ferulic acid*	Phenolic acids	Phenolic acids	4666100	4514000	2121800	3024000	3424400	4864700	698120	489030	1258200	470090	563940	457460	3611300	2877000	4007900	2289000	3913700	1853400	1330200	1594500	1505900	895530	438920	532370	NA	NA	-0.857461	NA	2.20845	2.92317	1.24429	NA
Syringic acid	Phenolic acids	Phenolic acids	8727.7	12348	4611.5	2296.5	6676.3	7178	18229	11804	14368	152140	79271	83644	2323.3	5130.7	7705.5	2570.7	5591.1	6169.5	12312	5632	7951.4	2566.7	6397.5	12775	0.760827	NA	0.777896	3.85723	NA	-4.28593	NA	NA
Coniferyl alcohol	Phenolic acids	Phenolic acids	106130	132540	91692	95614	104100	121010	56731	74271	97610	101750	87505	76088	57895	88039	133490	82693	110750	64558	93686	71851	96283	70479	62386	56695	NA	NA	NA	NA	NA	NA	NA	1.55955
Chlorogenic acid (3-O-Caffeoylquinic acid)	Phenolic acids	Phenolic acids	33632000	28773000	32436000	27313000	25839000	31397000	5455200	10385000	9568700	4875500	7481100	4248700	21726000	25065000	20043000	24470000	22294000	20535000	5331100	6465900	6800700	5114900	5796100	5354300	NA	NA	NA	NA	1.90018	2.34814	1.84546	NA
Chlorogenic acid methyl ester	Phenolic acids	Phenolic acids	30091000	27970000	32250000	25801000	24926000	29435000	6570100	12727000	13353000	6169300	7930800	5451100	19878000	25551000	21974000	21475000	19390000	17857000	7087900	7571400	11467000	4910000	6875700	6399800	NA	NA	NA	NA	1.46781	2.03566	1.36731	NA
3,4-Dihydroxybenzoic acid (Protocatechuic acid)*	Phenolic acids	Phenolic acids	35071	42249	24319	32086	27675	34061	20187	9426.9	15397	9	9	9	27561	37739	34553	33833	34880	19395	28676	20601	22505	14859	23013	19186	NA	NA	-0.673348	-11.0453	1.17511	11.7628	NA	NA
Vanillin*	Phenolic acids	Phenolic acids	1186500	1364100	844170	819270	782060	1174400	409900	457100	559500	100540	197520	185890	942780	1191300	1083100	732110	893450	754140	602310	674960	843200	543730	442680	481130	NA	NA	NA	-1.60047	1.25083	2.51994	0.601413	NA
3-(4-Hydroxyphenyl)-propionic acid	Phenolic acids	Phenolic acids	14395	25363	16294	7320.2	24393	33261	7588.2	17890	13263	57726	36877	52275	17301	36117	24404	14049	38043	17896	10281	13288	20845	14711	18436	7329.5	NA	NA	NA	1.85946	NA	NA	NA	NA
4-Hydroxybenzaldehyde	Phenolic acids	Phenolic acids	458290	1021900	903000	950590	1065700	508960	275230	258040	333600	645290	399970	420050	1002200	841780	707030	851090	795850	765460	395590	299570	315980	249760	288500	190710	NA	NA	NA	1.00727	1.45901	NA	1.33509	-2.17146
2,3-Dihydroxybenzoic Acid*	Phenolic acids	Phenolic acids	30460	42243	16070	38891	42081	37611	24467	9460	16889	23269	29735	22433	33853	44956	51114	29999	50874	15344	20679	22324	19754	15904	24312	15775	NA	NA	NA	NA	NA	0.652553	1.04981	NA
Sinapyl alcohol	Phenolic acids	Phenolic acids	6237.1	17463	11353	25666	7105.6	14570	25885	22880	18011	19448	32565	17811	12006	13963	7032.1	6507.2	9735.3	2738.9	23117	26570	5655.3	14546	27852	6008.7	NA	1.31852	NA	NA	-0.929788	NA	NA	NA
2,4-Dihydroxybenzoic acid*	Phenolic acids	Phenolic acids	33267	72190	29750	32407	49607	43299	10691	34093	28450	303020	84992	213130	33371	34433	41959	62872	24289	43652	5892.3	7677.7	5439.3	6011.7	14793	17780	NA	NA	1.94581	3.96161	NA	-2.26217	2.52961	-1.49637
Coniferin	Phenolic acids	Phenolic acids	9586400	10511000	10608000	6287800	7575400	13546000	336850	257290	1389600	853070	327770	322560	6625600	7444500	11315000	7092800	6952500	2115500	917390	2430000	1459900	1545900	1538800	1108300	NA	0.762162	-1.277	-1.47975	3.9522	4.18836	2.40069	-1.59225
Anthranilic Acid	Phenolic acids	Phenolic acids	37171	51151	39154	61898	70201	30354	33257	78469	52402	1157000	305460	508230	84663	64845	81116	42021	46684	59704	56689	80261	83406	21754	26338	46523	-0.855317	NA	NA	4.38049	NA	-3.60061	NA	NA
p-Coumaric acid methyl ester	Phenolic acids	Phenolic acids	28147	43324	39092	32653	37119	44498	38798	49564	55429	56177	68690	55146	25592	38635	45212	39629	51916	38177	45851	67392	64413	39564	64172	56466	NA	NA	NA	NA	NA	-0.655654	-0.698959	0.726675
Methyl ferulate	Phenolic acids	Phenolic acids	742900	1133900	799850	818830	829770	843650	47075	46599	79350	67731	48863	39148	1064100	704940	726680	646060	798990	553200	60636	130270	98406	59116	76522	53681	NA	NA	-0.741654	NA	3.95138	4.00022	3.10876	-0.813286
4-Aminobenzoic acid	Phenolic acids	Phenolic acids	115670	72103	59126	56359	131600	106710	198780	130800	200640	251880	343300	354630	67424	104020	102180	138650	101450	72742	278370	194450	390960	198200	177100	194850	NA	NA	-0.704073	0.736297	-1.10267	-1.68854	-1.65847	NA
Syringaldehyde; 4-Hydroxy-3,5-Dimethoxybenzaldehyde	Phenolic acids	Phenolic acids	341560	341720	207300	208200	180210	259580	168680	173460	208680	96419	106830	105090	223520	331650	292530	198320	201620	170520	228820	284010	293680	207530	70856	82677	NA	NA	NA	NA	0.693164	1.07145	NA	NA
4'-Hydroxy-3'-methoxyacetophenone (Acetovanillone)	Phenolic acids	Phenolic acids	39833	26297	18529	49706	38080	62366	20090	8180.5	25238	14233	23461	13131	23540	49968	22990	45714	36812	34328	7581.8	7663.7	6044.7	12014	14639	26747	NA	NA	1.32958	NA	NA	1.56281	2.18031	-0.864842
1,3-O-Dicaffeoylquinic Acid (Cynarin)	Phenolic acids	Phenolic acids	10109	34279	21610	21158	14293	14926	12102	10003	5084.3	9	9	1595	17681	16974	5774.5	12262	6921.8	8244.7	12439	1066.5	14387	5320.9	2668.4	5042.2	NA	0.877089	NA	-3.01418	NA	4.96495	NA	-1.17051
alpha-hexylcinnamaldehyde	Phenolic acids	Phenolic acids	21671	19484	16586	12923	21728	25614	12184	14700	18461	14781	15141	16820	17740	28903	18987	24239	18675	19906	12623	19531	19625	20601	23873	19486	NA	NA	NA	NA	NA	NA	NA	0.9397
Ethylparaben	Phenolic acids	Phenolic acids	23813	28459	14723	27854	24276	27619	24643	22347	16518	11673	18611	22881	43935	25681	35320	44066	18413	24758	28348	21400	1673400	29303	16848	25339	-0.647384	NA	NA	NA	NA	NA	NA	NA
Phenyl acetate	Phenolic acids	Phenolic acids	352990	375940	218090	275330	272990	353180	269070	226520	386120	137540	227880	189670	309510	432530	498300	276600	408230	268500	458450	503810	437640	380430	335040	241550	NA	NA	-0.666948	-0.785827	NA	0.699606	NA	1.18536
2-Naphthol*	Phenolic acids	Phenolic acids	33450	38454	30136	41364	44703	43015	22485	21331	33113	24035	20920	23928	32873	40573	37012	33375	32824	31984	32021	40679	32801	37593	35946	29124	NA	NA	NA	NA	NA	0.906068	NA	NA
3-Methylsalicylic Acid	Phenolic acids	Phenolic acids	28173	50439	8310.8	24545	27585	31010	12445	3853.6	14259	1083.3	19834	5578.7	32027	19774	27257	16229	43128	21507	26030	3929.6	23542	7485.8	16464	11950	NA	NA	NA	NA	NA	NA	NA	0.635309
1-Naphthol*	Phenolic acids	Phenolic acids	31327	43924	30313	37882	52438	42676	21852	24234	29470	18820	23669	22836	32431	32115	37789	31061	21135	33122	33698	37732	32606	34678	31344	31460	NA	0.640461	NA	NA	NA	1.02568	NA	-0.62372
Cryptochlorogenic acid (4-O-Caffeoylquinic acid)	Phenolic acids	Phenolic acids	32357000	34685000	33401000	27100000	26391000	28149000	5012200	9368600	9672700	4903000	7761000	6987400	21872000	25396000	23192000	23343000	23230000	19870000	5092400	6939300	7300300	5412700	5428600	5266800	NA	NA	NA	NA	2.06206	2.05464	1.86581	-1.33432
Caffeic acid	Phenolic acids	Phenolic acids	690280	1070700	741940	501120	699630	1557100	242330	196550	633300	392690	345560	204280	761920	918590	2031700	850910	1129800	284610	634360	1113400	1186300	429990	1012000	642750	NA	NA	-1.45235	-1.14526	1.22307	1.54893	NA	NA
Sinapic acid	Phenolic acids	Phenolic acids	2478300	2374700	930480	1749700	2059900	2319000	946930	387330	895370	94939	468450	172690	1760700	1907600	2257900	1963100	2144700	1496000	1633100	532090	2016700	930230	433680	471360	NA	NA	NA	-1.31806	1.37513	3.05763	NA	NA
(E)-3-(3,4-dihydroxyphenyl)acrylaldehyde	Phenolic acids	Phenolic acids	414600	374750	143850	168510	241330	262640	203480	149250	313960	256600	228260	115030	237640	280680	370760	211490	335690	149890	234830	344590	433300	166680	243880	219080	NA	NA	-0.603147	NA	NA	NA	NA	-2.29406
Isovanillin*	Phenolic acids	Phenolic acids	356750	459520	280260	295590	242390	386530	161480	146760	201710	179800	214250	196300	255800	328270	291840	269110	376030	222710	196270	189900	319580	179060	218850	214600	NA	NA	NA	NA	1.10452	0.647118	NA	NA
Ethyl ferulate	Phenolic acids	Phenolic acids	10291	17825	6260.4	9812.4	14007	25394	2228.5	8276.9	6031.4	8591.7	4922.8	4709.1	11111	18353	22042	19520	16708	23310	5379.5	18275	6515.8	6103.3	9731.1	5159.7	NA	NA	NA	NA	NA	1.43324	NA	NA
3,4-Dimethoxybenzoic acid; Veratric acid	Phenolic acids	Phenolic acids	12714	20867	15818	14665	27668	13891	11002	7881.4	14859	13292	16346	11029	22501	23999	23257	16510	35823	22349	14618	8271.1	20771	8023.2	4194.8	5410.3	NA	NA	NA	1.20597	NA	NA	NA	NA
3-Hydroxycinnamic Acid*	Phenolic acids	Phenolic acids	1619400	1910400	671700	963120	1200400	1435300	677120	723380	1473400	1222200	989020	659160	1267800	1485200	2014700	918000	1493400	544000	1220600	1629000	1881400	810140	963160	808890	NA	NA	-0.719135	NA	NA	NA	NA	NA
4'-Hydroxypropiophenone	Phenolic acids	Phenolic acids	6792.1	10931	6386.9	9489.8	7891.2	9112.9	4796.4	4867	10479	2881.5	4310.9	7607.8	9000.6	8160.9	10731	7643.9	12399	7068.7	9084.5	4648.6	143340	7342.3	6094.9	9273.3	NA	NA	NA	NA	NA	NA	NA	-0.84425
4'-Hydroxyacetophenone	Phenolic acids	Phenolic acids	386190	352590	218070	257040	284260	344100	237380	197740	397110	153880	236700	172290	403920	407910	447860	267870	416050	228090	450120	471490	394260	407330	330580	239850	NA	NA	-0.660963	-0.796679	NA	0.653528	NA	-0.92476
4-Allylcatechol	Phenolic acids	Phenolic acids	426920	513500	666110	594090	614480	469510	754630	861640	716090	820880	700410	675710	410100	466530	418690	600030	573490	610040	752300	951250	1022800	907660	873880	890460	NA	NA	NA	NA	NA	NA	-1.07366	NA
Protocatechuic Acid Methyl Ester	Phenolic acids	Phenolic acids	15896	12129	15682	12255	9308.9	14804	9824	21587	13684	3105	5447	1101.2	8298.8	9790.3	1925.4	5506.1	9926.5	8790.6	10905	25446	27427	22687	12361	16353	1.12682	0.586276	NA	-2.41272	NA	1.91359	-1.67201	NA
2,6-Dimethoxybenzoic acid	Phenolic acids	Phenolic acids	11337	12544	12107	19032	27328	10848	4797.7	21784	12691	17074	18384	5555.9	26299	20095	20021	12919	27920	31110	7494.1	10552	12057	5922.7	2768	1395	-0.883993	NA	NA	2.0238	NA	NA	1.1416	NA
Vanillin acetate	Phenolic acids	Phenolic acids	67136	51488	59289	48203	62482	61538	46564	56346	69394	208390	122710	143140	42513	45324	58767	57805	53750	49541	43693	70028	36291	61967	85011	71639	NA	NA	NA	1.11721	NA	-1.46134	NA	NA
Vanillyl alcohol	Phenolic acids	Phenolic acids	5802.2	4550.1	1886.2	3048.3	10143	9678.1	14302	11265	6958.5	5263	6324.3	14629	5103.4	1397.1	7885.6	2239.1	5027.4	5749.7	5040.8	5284.7	8191.8	9930.8	7703.3	4617	NA	NA	0.812697	NA	-1.41014	NA	NA	1.33218
Arbutin	Phenolic acids	Phenolic acids	71670	108980	100200	155530	144790	79811	104850	121460	77119	68760	116220	133980	86013	68076	85568	95011	67786	169020	74906	74157	43358	73170	58201	62842	NA	NA	0.657093	0.715736	NA	NA	NA	NA
Dimethyl phthalate	Phenolic acids	Phenolic acids	91081	112270	82388	84531	81738	109330	146670	108840	140050	74674	96573	99696	100310	80163	81617	129480	69130	98471	105360	115360	150650	130590	171010	105080	NA	NA	NA	-0.585905	NA	NA	NA	NA
2-Amino-3-methoxybenzoic acid	Phenolic acids	Phenolic acids	222820	122480	148990	65362	257830	137570	312950	369780	234500	341310	356200	189520	93048	120810	116380	132050	229360	171220	224340	334300	371900	230700	246390	355600	NA	NA	NA	NA	-0.891926	NA	-1.49456	NA
4-O-Sinapoylquinic acid	Phenolic acids	Phenolic acids	18544	27199	24792	10740	24283	13167	23355	15963	38879	17759	21897	23478	12285	16835	3429.1	25735	16619	9740.7	30201	36006	21735	31479	59680	13480	1.11572	NA	NA	NA	NA	NA	-1.43393	0.929181
Sinapoyl malate	Phenolic acids	Phenolic acids	116290	99452	71201	73488	81569	99654	150190	145360	210460	151970	222100	192270	82390	42761	59817	80277	60802	80953	191370	217090	202880	155380	110720	145730	0.633488	NA	NA	NA	-0.818402	-1.15281	-1.7247	1.26572
1-O-Feruloylquinic acid	Phenolic acids	Phenolic acids	59129000	49663000	54501000	42469000	45949000	48225000	19628000	28586000	26471000	14728000	19684000	14022000	40857000	50914000	39544000	44706000	39685000	32947000	18222000	20976000	26204000	13896000	17321000	15695000	NA	NA	NA	NA	1.12857	1.49632	1.00563	NA
Feruloyl syringic acid	Phenolic acids	Phenolic acids	27376	47169	30021	20498	38498	55063	7037.7	8629.8	13492	5745.3	9923.8	16679	15108	32502	31891	44893	55487	14971	29371	7049.3	7077.8	26318	15304	30151	NA	NA	NA	-1.14976	1.84238	1.81803	NA	-0.809379
Trans-5-O-(p-Coumaroyl)shikimate	Phenolic acids	Phenolic acids	57979	40847	18359	29317	44608	41395	33746	19121	17834	16243	25179	13405	56677	45591	47142	30261	27423	34731	31570	25259	46792	1015.5	24192	13083	NA	NA	NA	NA	NA	1.07268	NA	NA
3-O-Feruloylquinic acid	Phenolic acids	Phenolic acids	32460000	29226000	22083000	19502000	30512000	25602000	22490000	23483000	20254000	13240000	17321000	16338000	25300000	24435000	18860000	31088000	24338000	21420000	16048000	22507000	19555000	14932000	15969000	15086000	NA	NA	NA	NA	NA	0.689134	NA	2.72947
4-Hydroxy-3,5-diisopropylbenzaldehyde	Phenolic acids	Phenolic acids	45613	50817	38311	41496	40528	48710	47131	48198	48974	56380	55746	55792	40806	46693	41641	38089	39381	36717	62365	47929	56741	44160	68325	57720	NA	NA	NA	NA	NA	NA	NA	1.72552
5-O-Feruloyl quinic acid glucoside	Phenolic acids	Phenolic acids	21169	41158	39809	32354	41885	34915	29123	29196	24293	22149	26636	28532	30785	29634	19718	27016	20011	13423	19552	17029	14660	13812	14848	21462	NA	0.852551	0.689053	0.625342	NA	NA	0.64517	0.826116
4-Methoxycinnamic acid	Phenolic acids	Phenolic acids	39639	63559	39970	31069	35107	32616	5670.5	11893	11945	7902.6	5607.6	6767.9	60192	67145	56117	35443	47567	28668	12643	13995	15301	11740	12307	10725	NA	NA	NA	-0.778004	2.27851	2.28447	2.12905	NA
1-O-Gentisoyl-D-glucoside	Phenolic acids	Phenolic acids	16347000	31321000	12231000	21974000	25924000	23319000	7709700	10978000	7408400	13334000	17295000	19330000	14569000	15101000	17697000	23810000	18565000	26389000	5370700	4591500	3001400	5336000	6521600	4704600	NA	NA	1.00937	1.59285	1.1987	NA	1.86942	1.48281
Disinapoyl glucoside	Phenolic acids	Phenolic acids	84612	55925	58853	69390	78706	75197	32171	26444	38523	15532	27661	26032	32876	41320	42512	52731	63564	62075	18670	26004	10645	15472	18371	13547	0.77269	NA	0.812261	NA	1.03749	1.68957	1.07706	-1.77392
1-O-Glucosyl sinapate	Phenolic acids	Phenolic acids	1383000	1305800	1274300	1494800	1522300	1572100	254070	143030	482540	128510	112740	129750	1038700	898350	943220	1151700	1363400	1057500	438890	602220	336690	527500	345010	282090	NA	NA	-0.647381	-1.6379	2.17164	3.62875	1.06384	-2.09358
Homovanilloylquinic acid	Phenolic acids	Phenolic acids	169770	138880	192040	159060	135650	164820	67574	59105	71349	26244	74750	51525	92589	113940	80382	139900	123730	110460	59559	62217	47375	58396	36378	39072	0.803314	NA	NA	NA	1.33821	1.59117	0.762292	-2.08398
5-O-p-Coumaroylquinic acid O-glucoside	Phenolic acids	Phenolic acids	13885000	19367000	21299000	15998000	16772000	17298000	3693100	4677200	4414700	3369400	4544600	3654400	11766000	16359000	12186000	14621000	11070000	11202000	4174500	4321600	3143500	3490800	3191800	2994600	NA	NA	NA	NA	2.09315	2.1137	1.79213	NA
1-O-Eudesmoylquinic acid	Phenolic acids	Phenolic acids	24752	29114	20935	30209	36911	23296	32960	28505	18622	21542	17809	33446	14025	11847	20818	27244	12812	22734	11201	26116	8181.3	21465	14283	11279	0.679944	NA	0.815755	NA	NA	NA	NA	NA
3-O-p-Coumaroylquinic acid-O-glucoside	Phenolic acids	Phenolic acids	1788800	2889100	2639700	2407500	2283200	2288700	606430	615080	729720	246030	361600	357370	1633600	2267000	1928000	2200300	1725900	1754200	567030	685060	522830	562160	459400	474580	NA	NA	NA	-0.632644	1.90699	2.8545	1.7154	1.37492
1-O-p-Coumaroylquinic acid	Phenolic acids	Phenolic acids	19290000	22547000	18048000	15230000	19035000	21220000	7197100	8024500	9526900	5786900	5805900	5198600	17004000	19341000	18260000	15523000	14279000	12804000	9028100	11449000	9808400	6928100	9794900	8850400	NA	NA	NA	-0.606921	1.27485	1.72438	0.850406	-0.787525
3-O-p-Coumaroylshikimic acid	Phenolic acids	Phenolic acids	41748	31672	34709	9553.6	19672	41762	3255	4946.7	15262	33682	10909	16213	16872	36648	17908	16288	16287	7173.9	2714.1	10858	12981	1577.2	5525.5	7413.5	0.598192	NA	NA	2.0665	2.20425	NA	1.42761	3.53381
Glucosyringic Acid	Phenolic acids	Phenolic acids	76528	75792	78274	77785	71333	73784	478980	723480	592910	1383700	1315800	1220700	65646	55951	109160	83755	93157	78466	389180	418990	416480	353320	377150	352270	NA	NA	NA	1.85624	-2.96085	-4.13645	-2.40792	1.69111
Salicylic acid-2-O-glucoside	Phenolic acids	Phenolic acids	2096600	1601500	1773800	2802200	2350900	2572000	4640500	5238600	2899700	5002200	5469100	5353600	2009800	1547700	1926500	1665800	2004100	1945400	3494100	2569400	2219800	2886900	2261200	2711400	NA	NA	0.625475	1.00969	-1.22364	-1.03457	-0.594977	3.23229
Methyl salicylate	Phenolic acids	Phenolic acids	11083	12212	12290	12271	18800	11235	16014	12288	19480	11423	12817	13799	8096.6	5998.7	5948.8	14985	20056	12004	11326	18816	16487	14693	9539.5	14327	0.828092	NA	NA	NA	NA	NA	-1.21805	NA
3-O-Methylgallic Acid	Phenolic acids	Phenolic acids	16476	4797.1	12582	14546	9294.3	5284.3	13188	22603	7363.5	4189.5	4311.5	2584.7	21609	13015	16229	5329.8	5403.3	13228	17189	1087.4	12108	3175.7	6762.3	12118	-0.58696	NA	NA	NA	NA	1.39354	NA	NA
Isoferulic Acid*	Phenolic acids	Phenolic acids	4537400	4755100	2223700	3549500	3876900	5521900	744420	592890	1447900	487950	612300	423800	3815300	3001200	4387800	2329700	4110200	2047500	1417800	1533800	1607200	903270	396700	532690	NA	0.609368	-0.710868	NA	2.04781	3.08678	1.29733	NA
Homogentisic acid	Phenolic acids	Phenolic acids	155940	171200	249540	162180	198160	223960	98064	202460	89592	355900	218070	375920	119250	193040	247860	133650	123870	115890	104000	176780	116630	108770	154330	149250	NA	0.645949	NA	1.20389	NA	NA	NA	NA
p-Coumaric acid	Phenolic acids	Phenolic acids	143900	97055	271200	112270	112800	140640	96957	115680	81360	56356	89106	58968	127180	306810	44005	143210	89339	101880	106740	68304	59128	59202	96600	79026	NA	NA	NA	NA	NA	0.839093	NA	-1.035
Neochlorogenic acid (5-O-Caffeoylquinic acid)	Phenolic acids	Phenolic acids	63175000	63603000	69657000	52344000	56392000	57055000	28775000	30057000	38173000	14622000	17647000	16540000	45535000	57871000	54250000	56189000	51777000	46420000	32856000	42270000	32104000	30073000	30500000	35830000	NA	NA	NA	-0.981931	1.01792	1.76415	NA	-1.01061
3,4-Dihydroxybenzeneacetic acid	Phenolic acids	Phenolic acids	156290	193490	108390	99889	202680	169440	45695	33994	46781	9826.8	29585	42883	26749	203950	86086	141390	134100	185130	33825	71353	52550	57839	84808	94716	NA	NA	NA	-1.52822	1.85709	2.51994	NA	NA
4-Nitrophenol	Phenolic acids	Phenolic acids	17751000	13333000	13289000	15861000	14926000	13872000	26020000	25007000	18239000	17244000	19874000	21553000	25131000	19149000	24851000	15116000	17225000	17637000	20173000	17973000	17259000	18842000	11269000	18589000	-0.639651	NA	NA	NA	-0.642465	NA	NA	NA
2-(Formylamino)benzoic acid	Phenolic acids	Phenolic acids	300900	430580	176940	185320	248410	310900	183900	169380	357550	833530	519380	479390	236770	375950	380460	211950	321590	106730	267560	328030	362220	174890	286570	247600	NA	NA	NA	1.36968	NA	-1.29906	NA	NA
Protocatechuic acid-4-O-glucoside	Phenolic acids	Phenolic acids	16363000	33892000	11740000	22066000	27077000	23624000	7642400	10899000	7477800	13617000	17271000	19216000	15720000	15024000	18561000	24698000	18859000	26257000	5218100	4788500	2947100	5213900	6594600	4600400	NA	NA	1.00621	1.61045	1.25258	NA	1.92837	-5.1166
Isochlorogenic acid A	Phenolic acids	Phenolic acids	16688	5390.5	14876	24295	14019	19817	50448	22210	50797	12645	16408	42067	27145	6641.8	21110	6669.2	12896	12851	26253	27539	27162	15929	38533	10516	NA	0.842593	NA	NA	-1.74016	NA	NA	NA
1-O-[(E)-p-Cumaroyl]-D-glucose*	Phenolic acids	Phenolic acids	3092200	2140000	1938800	853250	1133700	3133300	207160	14085	362890	65699	12655	22270	1466800	1987500	4475100	1238200	1812000	231390	230590	729580	519650	210980	29407	156440	NA	NA	-1.34105	NA	3.6178	5.66917	2.42179	NA
1-O-[(E)-Caffeoyl]-D-glucose*	Phenolic acids	Phenolic acids	562730	980830	502250	546970	628960	589540	1000700	1391900	926420	439360	967400	1305300	842840	699870	431200	340740	528400	530580	955770	814750	684120	1170400	805240	730290	NA	NA	NA	NA	-0.698085	NA	NA	NA
3-O-p-Coumaroylquinic acid	Phenolic acids	Phenolic acids	36167000	34843000	40878000	36171000	33364000	38703000	5235600	10651000	7028800	7653100	7156000	5345200	31239000	30740000	29042000	29640000	25167000	24183000	5485000	5925900	6442600	3466200	3826200	3678700	NA	NA	NA	0.877379	2.28767	2.42505	2.34999	NA
3,6'-Disinapoylsucrose	Phenolic acids	Phenolic acids	45445	24782	33080	33888	35063	28806	38971	27143	35863	15908	21737	18376	29754	49195	34289	44228	47210	37795	57788	42358	50448	54302	41523	48344	NA	NA	NA	-1.36372	NA	0.803232	NA	NA
1-O-Galloyl-D-glucose	Phenolic acids	Phenolic acids	503250	450100	700030	773380	646110	763470	552030	747170	588700	779330	985160	829710	532740	446260	499620	552600	644490	559940	405910	511850	319740	690140	455970	549780	NA	NA	0.609354	0.613247	NA	NA	NA	1.07367
Agrimonolide-6-O-glucoside	Phenolic acids	Phenolic acids	9984.8	13781	11724	10905	5885.8	8953.1	10693	4868	10974	11015	3724.1	5527	15410	13374	15193	6675	5726.9	7348.1	18584	16320	21894	7938.4	10894	10772	NA	NA	-1.09794	NA	NA	NA	NA	NA
(3,4-Dimustard acyl)-fructosyl-α-D-(6-mustard acyl)glucoside	Phenolic acids	Phenolic acids	125060	123890	117380	109150	114650	126790	71089	122090	129450	124520	111960	111310	73403	109410	98865	87550	93513	101350	126000	162200	131250	150290	148960	160780	NA	NA	NA	NA	NA	NA	NA	0.885059
Methyl sinapate	Phenolic acids	Phenolic acids	305010	336880	313910	316530	350180	221020	51304	49208	85961	39979	48731	39931	290830	322440	255640	338620	312360	290080	92812	134130	136220	85825	110080	71094	NA	NA	-0.961646	-1.05348	2.35774	2.78677	1.25859	NA
Furanofructosyl-α-D-(6-mustard acyl)glucoside*	Phenolic acids	Phenolic acids	138680	109420	151920	170030	144530	219160	50157	15368	11380	27641	22831	16619	83514	68571	69011	117060	110710	87251	19832	36703	32414	32159	25721	24915	0.855399	0.760635	NA	NA	2.37892	2.99189	1.31362	NA
Furanofructosyl-α-D-(3-mustard acyl)glucoside*	Phenolic acids	Phenolic acids	4302700	4234000	4206600	5907400	6132000	4443500	5116500	4894200	4503800	566730	2062300	3962800	4165500	3671800	4177100	5072900	3815100	5071500	4996100	4334800	3931900	4980600	3792700	4239600	NA	NA	NA	NA	NA	NA	NA	1.48229
1-(4-Methoxyphenyl)-1-propanol	Phenolic acids	Phenolic acids	360210	328770	315730	428810	383300	535510	636760	543030	499490	493890	654770	625780	291150	302200	344730	355350	300990	333440	548950	526530	429490	559970	407760	620840	NA	NA	NA	NA	-0.741064	NA	-0.681952	NA
Trihydroxycinnamoylquinic acid	Phenolic acids	Phenolic acids	12576	17556	14091	12027	21578	24140	11578	23228	13495	15842	35382	43221	15026	11518	13068	19078	29664	18846	12829	12071	11056	20585	16067	10065	NA	NA	NA	NA	NA	NA	NA	1.19564
Rosmarinic acid-3'-O-glucoside	Phenolic acids	Phenolic acids	58590	12916	35934	33112	42865	37451	114020	146330	86610	26623	64122	65923	24741	41890	40046	30841	40540	19527	62781	54407	61048	78726	28481	50200	NA	NA	0.960981	NA	-1.69124	NA	-0.74054	1.53782
1-Feruloyl-sn-glycerol	Phenolic acids	Phenolic acids	20915	17256	8792.3	18285	10311	14298	38372	46053	27795	38328	49541	30726	3435.6	14112	23730	17345	22874	12201	26122	27571	54041	25571	46644	13681	NA	NA	NA	NA	-1.25672	-1.4672	NA	NA
Phthalic anhydride	Phenolic acids	Phenolic acids	13711000	12686000	13681000	11973000	11668000	11831000	17910000	17639000	15424000	15258000	15948000	15224000	14300000	15087000	15895000	13391000	11762000	14095000	19981000	18849000	19539000	18608000	18923000	17916000	NA	NA	NA	NA	NA	NA	NA	1.92783
4-O-Glucosyl-3,4-dihydroxybenzyl alcohol	Phenolic acids	Phenolic acids	90258	87175	95659	128910	108650	73376	52677	74987	45852	40036	56871	46248	108620	89352	63438	81893	100800	79128	69879	49471	42395	53750	47690	36057	NA	NA	NA	NA	0.654318	1.11904	0.692593	1.7166
1-O-Salicyl-D-glucose	Phenolic acids	Phenolic acids	11959000	40951000	7480800	19380000	30365000	24616000	7766100	12047000	7510800	39822000	28416000	42344000	7453800	9696900	15116000	23830000	7759900	30180000	4236700	2804400	2175900	4164100	9803400	7533100	NA	NA	1.56779	2.36267	NA	NA	1.80768	NA
4-O-Glucosyl-sinapate	Phenolic acids	Phenolic acids	622340	531530	645320	631380	737210	534290	2193100	2643500	1915800	209770	599410	1511300	549100	409620	472520	497040	394160	567040	1225000	1172200	950830	1104400	1065400	1107300	NA	NA	1.01209	NA	-1.90805	NA	-1.22605	NA
p-Coumaric acid-4-O-glucoside*	Phenolic acids	Phenolic acids	679040	550740	571900	234680	295450	807590	49254	8252.2	80700	11660	4641.3	5821.4	382970	528780	1133100	354670	445390	48844	63482	207710	131180	74426	8675.3	38475	NA	NA	-1.54171	-2.45826	3.70445	5.9181	2.34539	NA
6-O-Feruloyl-D-glucose	Phenolic acids	Phenolic acids	9239600	10890000	10027000	10240000	9010000	13511000	1038600	1095300	2159700	1418100	1075600	1343300	10352000	5986400	8156300	5312400	7634100	5910700	1554200	2491200	1306600	1043700	728900	793140	NA	0.796864	NA	NA	2.81221	3.09393	2.19432	1.05887
4-p-Cumaroyl-rhamnosyl-(1→6)-D-glucose	Phenolic acids	Phenolic acids	1454800	2449600	1683800	1484100	1841000	2406700	140430	150450	244390	249540	171180	159650	1396800	2051700	1714900	1433000	1269500	1281800	166960	340580	263220	268440	359380	304960	NA	NA	NA	-0.684564	3.38404	3.30394	2.74397	NA
3,4-Digalloylshikimic acid	Phenolic acids	Phenolic acids	126130	134930	116010	137060	153950	120560	50492	98582	155260	144940	195770	185180	66969	112030	137600	154290	92193	97658	50566	60302	63458	60804	75895	78855	NA	NA	NA	1.28671	NA	NA	0.860869	NA
Trollioside	Phenolic acids	Phenolic acids	37114	56159	49551	41898	26793	45032	96844	230170	239240	1999800	1631700	1444000	4861.5	48093	27154	11769	45975	23122	28522	41579	95525	70536	1199500	476120	0.834211	NA	1.77352	NA	-1.98721	-5.47995	NA	-0.966994
Ferulic acid-1-O-glucoside	Phenolic acids	Phenolic acids	826220	592730	609080	284090	310150	868860	57202	8232.7	112550	12169	11666	9006.5	390520	543180	1227500	375180	498010	62112	73817	182690	147740	81066	12729	47231	NA	NA	-1.18348	-2.10237	3.51025	5.47736	2.41852	1.00131
Phthalic acid	Phenolic acids	Phenolic acids	27082	14721	11708	21486	19716	19506	16881	14662	19073	NA	NA	NA	12102	13793	12266	14611	29526	26511	13673	18599	10572	NA	NA	NA	NA	NA	NA	NA	NA	11.1347	NA	11.3535
3-O-(2-O-Acetyl-glucosyl)oleanolic acid	Terpenoids	Triterpene	194390	183950	216880	193270	259440	202060	256160	306500	243520	1005600	742740	696110	167790	210650	180980	320010	179510	177230	200530	212800	278690	215860	261550	191380	NA	NA	NA	1.86988	NA	-1.90045	NA	NA
2α-Hydroxyursolic acid*	Terpenoids	Triterpene	9	9	9	9	9	25193	9	48242	9	9	9	9	9	10675	134490	9	25806	9	9	31634	222050	9	18220	9	-12.3925	NA	NA	NA	NA	NA	NA	NA

## Sheet: Supplementary Table 3
Supplementary Table 3. Statistics of the sequenced reads and comparison to the B. oleracea reference genome
Sample	Raw Reads	Clean Reads	Clean Base(G)	Q30(%)	GC Content(%)	Reads mapped	Reads mapped%	Unique mapped	Unique mapped%	Mapped to exon Percentage
R2T-1	48407444	45650770	6.85	95.09	48.28	38757468	93.38	36999073	89.14	0.6446
R2T-2	65448536	61577022	9.24	94.56	48.12	41843931	93.04	40098564	89.16	0.6448
R2T-3	54870820	52196138	7.83	95.03	48.87	42141758	92.86	40318574	88.85	0.6463
R7T-1	50990396	47578260	7.14	95.28	48.04	42330598	93.47	40437100	89.29	0.6514
R7T-2	48147352	45287414	6.79	95.02	48.31	43942108	93.85	42052433	89.81	0.6515
R7T-3	49765606	47363302	7.1	93.97	48.11	39003741	93.36	37213667	89.07	0.6517
R12T-1	44957388	42621530	6.39	95.21	47.74	40034830	92.13	38166684	87.83	0.5641
R12T-2	43401596	41195158	6.18	94.92	47.84	42170495	93.48	40039331	88.76	0.5997
R12T-3	45259216	43137452	6.47	95.36	47.98	42544088	93.53	40640312	89.34	0.6341
R2T-CK1	56088902	53059432	7.96	95.21	48.36	44189516	93.09	42351038	89.21	0.6466
R2T-CK2	46559796	43855790	6.58	94.83	48.22	42775440	92.38	40388595	87.23	0.6467
R2T-CK3	50788450	47746140	7.16	95.42	48.36	39044340	92.63	37248228	88.37	0.6486
R7T-CK1	48533998	46005746	6.9	95.12	47.85	40345401	92.48	38484897	88.22	0.6536
R7T-CK2	44034880	41506754	6.23	95.23	47.83	43355339	93.11	41221846	88.53	0.654
R7T-CK3	46794890	44735960	6.71	95.13	47.93	39611158	92.94	38126910	89.45	0.6543
R12T-CK1	57695578	54511730	8.18	95.34	47.79	41860405	93.57	39937077	89.27	0.6369
R12T-CK2	49935286	47386222	7.11	95.21	48.16	41844838	93.15	39941135	88.91	0.6371
R12T-CK3	76596696	73604614	11.04	94.57	47.96	44299461	93.11	42154511	88.6	0.6409
S2T-1	46998678	43625418	6.54	95.01	47.94	40119780	93.33	38412847	89.36	0.6637
S2T-2	49419794	46563988	6.98	95.16	47.83	44119388	93.11	42273192	89.21	0.6648
S2T-3	48134532	45709514	6.86	95.3	47.49	50582405	92.79	48558040	89.08	0.6649
S7T-1	46142274	43453200	6.52	95.19	46.71	41017564	93.53	39363765	89.76	0.6725
S7T-2	49390014	47472196	7.12	95.16	47.4	42878000	93.81	41045306	89.8	0.6726
S7T-3	44380074	42149328	6.32	95.02	47.69	57627976	93.59	54891035	89.14	0.6737
S12T-1	47306540	44921590	6.74	95.22	47.45	40289519	93.38	38474266	89.18	0.6553
S12T-2	47938502	45380592	6.81	94.83	47.86	38473370	93.39	36983556	89.78	0.6574
S12T-3	51115494	48331444	7.25	95.13	47.24	45001429	93.11	43157371	89.29	0.6578
S2T-CK1	47774660	45111550	6.77	94.92	47.47	41605387	92.96	39536957	88.34	0.6653
S2T-CK2	44205048	41779936	6.27	94.86	47.82	40245955	93.3	38225870	88.61	0.6657
S2T-CK3	48100458	45489486	6.82	94.92	47.72	44756357	93.74	42824188	89.69	0.6675
S7T-CK1	45551152	42987282	6.45	95.27	47.66	42571391	93.25	40406574	88.51	0.6743
S7T-CK2	49241314	46302024	6.95	94.99	47.86	44247352	93.42	42146840	88.99	0.6828
S7T-CK3	47742718	44754852	6.71	94.38	47.94	49602302	93.48	47213166	88.98	0.6847
S12T-CK1	47430684	44974286	6.75	95.08	47.64	42757096	92.94	40954742	89.02	0.6585
S12T-CK2	48512162	46822726	7.02	94.88	47.76	68759779	93.42	65744799	89.32	0.6614
S12T-CK3	45515678	43144438	6.47	95.2	47.76	45704913	87.56	41320441	79.16	0.662

## Sheet: Supplementary Table 4
Supplementary Table 4. Functional annotation of DEGs in six public databases
Database	Number of Genes	Percentage (%)
GO	12413	77.68
KEGG	9332	58.4
Nr	15104	94.52
KOG	8120	50.81
Pfam	12249	76.65
SwissProt	11287	70.63
Total genes	15980	100

## Sheet: Supplementary Table 5
Supplementary Table 5. GO enrichment analysis of the DEGs in the biological process class (p<0.5)
R2T-CK vs R2T			R7T-CK vs R7T			R12T-CK vs R12T			S2T-CK vs S2T			S7T-CK vs S7T			S12T-CK vs S12T			S2T vs R2T			S7T vs R7T			S12T vs R12T
ID	Description	pvalue	ID	Description	pvalue	ID	Description	pvalue	ID	Description	pvalue	ID	Description	pvalue	ID	Description	pvalue	ID	Description	pvalue	ID	Description	pvalue	ID	Description	pvalue
GO:0009636	response to toxic substance	2.90834e-11	GO:0009408	response to heat	1.47318e-06	GO:0009636	response to toxic substance	1.06578e-07	GO:0006364	rRNA processing	4.74943e-91	GO:0009611	response to wounding	8.17526e-33	GO:0009611	response to wounding	7.92966e-44	GO:0009636	response to toxic substance	2.40796e-07	GO:0006631	fatty acid metabolic process	1.07678e-11	GO:0009611	response to wounding	7.49692e-13
GO:0000302	response to reactive oxygen species	8.02857e-09	GO:0000302	response to reactive oxygen species	1.96935e-05	GO:0044036	cell wall macromolecule metabolic process	7.34065e-07	GO:0016072	rRNA metabolic process	1.27896e-88	GO:0080027	response to herbivore	1.26511e-23	GO:0009753	response to jasmonic acid	1.41881e-42	GO:0000302	response to reactive oxygen species	7.8681e-06	GO:0009611	response to wounding	3.5e-08	GO:0009753	response to jasmonic acid	3.90868e-11
GO:0042542	response to hydrogen peroxide	5.86659e-08	GO:0042542	response to hydrogen peroxide	6.69077e-05	GO:0009408	response to heat	1.18684e-06	GO:0042273	ribosomal large subunit biogenesis	1.13331e-80	GO:0009753	response to jasmonic acid	1.04107e-19	GO:2000022	regulation of jasmonic acid mediated signaling pathway	1.16021e-25	GO:0016072	rRNA metabolic process	8.7506e-06	GO:0006949	syncytium formation	4.17067e-08	GO:0006690	icosanoid metabolic process	2.13193e-09
GO:0009642	response to light intensity	7.87634e-08	GO:0055046	microgametogenesis	0.000581489	GO:0009404	toxin metabolic process	1.02152e-05	GO:0002181	cytoplasmic translation	4.53416e-71	GO:0009625	response to insect	4.72594e-15	GO:0080027	response to herbivore	1.49806e-21	GO:0006364	rRNA processing	9.34702e-06	GO:1901568	fatty acid derivative metabolic process	1.80559e-07	GO:0009309	amine biosynthetic process	1.70681e-08
GO:1900140	regulation of seedling development	3.98441e-07	GO:0009636	response to toxic substance	0.00122371	GO:0098754	detoxification	1.11965e-05	GO:0042274	ribosomal small subunit biogenesis	2.10913e-59	GO:0006690	icosanoid metabolic process	1.45669e-13	GO:0009867	jasmonic acid mediated signaling pathway	1.22431e-20	GO:0080029	cellular response to boron-containing substance levels	1.00681e-05	GO:0006633	fatty acid biosynthetic process	3.22425e-07	GO:0042401	cellular biogenic amine biosynthetic process	1.70681e-08
GO:0080167	response to karrikin	7.6454e-07	GO:0009644	response to high light intensity	0.00188156	GO:0010411	xyloglucan metabolic process	1.29021e-05	GO:0042255	ribosome assembly	1.77155e-57	GO:0010200	response to chitin	1.7775e-10	GO:0071395	cellular response to jasmonic acid stimulus	6.25196e-20	GO:0015698	inorganic anion transport	1.04595e-05	GO:0007018	microtubule-based movement	9.73628e-07	GO:0044106	cellular amine metabolic process	2.99613e-08
GO:0010029	regulation of seed germination	7.76236e-07	GO:0006432	phenylalanyl-tRNA aminoacylation	0.006392	GO:0006026	aminoglycan catabolic process	5.05281e-05	GO:0022618	ribonucleoprotein complex assembly	4.32691e-43	GO:0010466	negative regulation of peptidase activity	2.3243e-08	GO:0016143	S-glycoside metabolic process	6.69944e-20	GO:0006949	syncytium formation	1.18745e-05	GO:0080027	response to herbivore	1.12153e-06	GO:0080027	response to herbivore	8.99344e-08
GO:0009845	seed germination	1.08735e-06	GO:0009642	response to light intensity	0.00776569	GO:0006030	chitin metabolic process	5.05281e-05	GO:0071826	ribonucleoprotein complex subunit organization	9.10275e-41	GO:0052547	regulation of peptidase activity	2.3243e-08	GO:0019757	glycosinolate metabolic process	6.69944e-20	GO:0042273	ribosomal large subunit biogenesis	7.46103e-05	GO:0009753	response to jasmonic acid	1.29561e-06	GO:0042430	indole-containing compound metabolic process	4.64588e-07
GO:0090351	seedling development	1.20656e-06	GO:0008272	sulfate transport	0.0103067	GO:0006032	chitin catabolic process	5.05281e-05	GO:0000470	maturation of LSU-rRNA	7.56051e-38	GO:0051346	negative regulation of hydrolase activity	3.91019e-08	GO:0019760	glucosinolate metabolic process	6.69944e-20	GO:1901570	fatty acid derivative biosynthetic process	0.000232988	GO:0006690	icosanoid metabolic process	1.35156e-06	GO:0006631	fatty acid metabolic process	5.36085e-07
GO:0009644	response to high light intensity	1.2414e-06	GO:0070370	cellular heat acclimation	0.0103067	GO:0016998	cell wall macromolecule catabolic process	5.05281e-05	GO:0000027	ribosomal large subunit assembly	7.97613e-34	GO:0045861	negative regulation of proteolysis	4.99691e-08	GO:1901657	glycosyl compound metabolic process	6.09314e-16	GO:0010036	response to boron-containing substance	0.000343255	GO:1901570	fatty acid derivative biosynthetic process	2.75251e-06	GO:2000022	regulation of jasmonic acid mediated signaling pathway	8.73403e-07
GO:0009639	response to red or far red light	2.77772e-06	GO:0006457	protein folding	0.0110448	GO:0046348	amino sugar catabolic process	5.05281e-05	GO:0000028	ribosomal small subunit assembly	2.94845e-33	GO:2000022	regulation of jasmonic acid mediated signaling pathway	5.62957e-08	GO:0042430	indole-containing compound metabolic process	6.86507e-16	GO:0055062	phosphate ion homeostasis	0.000370851	GO:0030258	lipid modification	3.41057e-06	GO:0051346	negative regulation of hydrolase activity	1.3117e-06
GO:0051240	positive regulation of multicellular organismal process	9.21912e-06	GO:0098661	inorganic anion transmembrane transport	0.0122586	GO:1901072	glucosamine-containing compound catabolic process	5.05281e-05	GO:0070925	organelle assembly	5.42721e-33	GO:1901568	fatty acid derivative metabolic process	9.6297e-08	GO:0009625	response to insect	1.25445e-13	GO:0072506	trivalent inorganic anion homeostasis	0.000370851	GO:0010025	wax biosynthetic process	5.57435e-06	GO:0010466	negative regulation of peptidase activity	1.37235e-06
GO:0051090	regulation of DNA-binding transcription factor activity	1.89701e-05	GO:0072348	sulfur compound transport	0.0185778	GO:0042737	drug catabolic process	5.19303e-05	GO:0030490	maturation of SSU-rRNA	3.1178e-27	GO:0009627	systemic acquired resistance	1.33111e-07	GO:0009627	systemic acquired resistance	1.27208e-13	GO:0042542	response to hydrogen peroxide	0.000476748	GO:0010166	wax metabolic process	9.32951e-06	GO:0052547	regulation of peptidase activity	1.37235e-06
GO:0071491	cellular response to red light	1.97442e-05	GO:0035670	plant-type ovary development	0.038738	GO:1901071	glucosamine-containing compound metabolic process	6.32255e-05	GO:0000462	maturation of SSU-rRNA from tricistronic rRNA transcript (SSU-rRNA, 5.8S rRNA, LSU-rRNA)	2.15351e-26	GO:0030162	regulation of proteolysis	1.57877e-07	GO:0016144	S-glycoside biosynthetic process	1.52513e-12	GO:0010025	wax biosynthetic process	0.000513794	GO:0009404	toxin metabolic process	2.39346e-05	GO:1901657	glycosyl compound metabolic process	1.69332e-06
GO:0009408	response to heat	2.16812e-05	GO:0048481	plant ovule development	0.038738	GO:0009407	toxin catabolic process	6.36183e-05	GO:0000463	maturation of LSU-rRNA from tricistronic rRNA transcript (SSU-rRNA, 5.8S rRNA, LSU-rRNA)	5.84277e-21	GO:0080092	regulation of pollen tube growth	1.83807e-07	GO:0019758	glycosinolate biosynthetic process	1.52513e-12	GO:0033500	carbohydrate homeostasis	0.000668069	GO:0007017	microtubule-based process	3.66479e-05	GO:0000162	tryptophan biosynthetic process	2.22567e-06
GO:0042446	hormone biosynthetic process	2.38193e-05	GO:0034605	cellular response to heat	0.043481	GO:0006073	cellular glucan metabolic process	6.59059e-05	GO:0000469	cleavage involved in rRNA processing	7.00231e-18	GO:0010769	regulation of cell morphogenesis involved in differentiation	2.45141e-07	GO:0019761	glucosinolate biosynthetic process	1.52513e-12	GO:0072505	divalent inorganic anion homeostasis	0.000668069	GO:0009636	response to toxic substance	3.77639e-05	GO:0046219	indolalkylamine biosynthetic process	2.22567e-06
GO:0009800	cinnamic acid biosynthetic process	2.68995e-05				GO:0044042	glucan metabolic process	6.59059e-05	GO:0000154	rRNA modification	7.38318e-18	GO:0060284	regulation of cell development	2.45141e-07	GO:0009636	response to toxic substance	4.00815e-12	GO:0010166	wax metabolic process	0.00072625	GO:0006928	movement of cell or subcellular component	4.50335e-05	GO:0045861	negative regulation of proteolysis	2.58667e-06
GO:0051091	positive regulation of DNA-binding transcription factor activity	2.68995e-05				GO:0006022	aminoglycan metabolic process	7.78483e-05	GO:0016073	snRNA metabolic process	1.80536e-15	GO:0009694	jasmonic acid metabolic process	4.91881e-07	GO:0006690	icosanoid metabolic process	9.98074e-12	GO:0042136	neurotransmitter biosynthetic process	0.000924935	GO:0051346	negative regulation of hydrolase activity	4.71988e-05	GO:0006576	cellular biogenic amine metabolic process	2.95595e-06
GO:0010114	response to red light	3.02321e-05				GO:0006040	amino sugar metabolic process	0.000134505	GO:0000460	maturation of 5.8S rRNA	6.46773e-15	GO:0009867	jasmonic acid mediated signaling pathway	5.12031e-07	GO:0009073	aromatic amino acid family biosynthetic process	1.08944e-11	GO:0046713	borate transport	0.000974861	GO:0034440	lipid oxidation	6.07469e-05	GO:0009308	amine metabolic process	3.19116e-06
GO:0010030	positive regulation of seed germination	3.0536e-05				GO:0000272	polysaccharide catabolic process	0.000137473	GO:0000466	maturation of 5.8S rRNA from tricistronic rRNA transcript (SSU-rRNA, 5.8S rRNA, LSU-rRNA)	1.34986e-14	GO:0071395	cellular response to jasmonic acid stimulus	7.45983e-07	GO:0006576	cellular biogenic amine metabolic process	1.22136e-11	GO:0055083	monovalent inorganic anion homeostasis	0.00122161	GO:0016042	lipid catabolic process	7.13967e-05	GO:0009625	response to insect	5.92187e-06
GO:0051094	positive regulation of developmental process	4.01688e-05				GO:0006749	glutathione metabolic process	0.000174959	GO:0090501	RNA phosphodiester bond hydrolysis	5.13895e-14	GO:0009695	jasmonic acid biosynthetic process	1.46909e-06	GO:0009309	amine biosynthetic process	2.00981e-11	GO:0015706	nitrate transport	0.00139079	GO:0009625	response to insect	7.59196e-05	GO:0009073	aromatic amino acid family biosynthetic process	1.90325e-05
GO:0009411	response to UV	5.2915e-05				GO:0010410	hemicellulose metabolic process	0.000183951	GO:0031125	rRNA 3'-end processing	4.49912e-13	GO:0043086	negative regulation of catalytic activity	2.19728e-06	GO:0042401	cellular biogenic amine biosynthetic process	2.00981e-11	GO:0009408	response to heat	0.00150689	GO:0046713	borate transport	9.51782e-05	GO:1901568	fatty acid derivative metabolic process	2.04645e-05
GO:0006878	cellular copper ion homeostasis	5.30559e-05				GO:0044264	cellular polysaccharide metabolic process	0.0002662	GO:0043628	ncRNA 3'-end processing	9.75505e-13	GO:0051510	regulation of unidimensional cell growth	2.66923e-06	GO:0008652	cellular amino acid biosynthetic process	2.79095e-11	GO:0006268	DNA unwinding involved in DNA replication	0.00153917	GO:0043086	negative regulation of catalytic activity	9.59581e-05	GO:0016143	S-glycoside metabolic process	2.40849e-05
GO:0010224	response to UV-B	6.23341e-05				GO:0002239	response to oomycetes	0.000575103	GO:0031120	snRNA pseudouridine synthesis	1.13304e-11	GO:0051336	regulation of hydrolase activity	4.62033e-06	GO:0042343	indole glucosinolate metabolic process	2.86008e-11	GO:0080024	indolebutyric acid metabolic process	0.00153917	GO:0006073	cellular glucan metabolic process	0.000100899	GO:0019757	glycosinolate metabolic process	2.40849e-05
GO:0010600	regulation of auxin biosynthetic process	6.81826e-05				GO:0010383	cell wall polysaccharide metabolic process	0.000697396	GO:0040031	snRNA modification	1.13304e-11	GO:0031408	oxylipin biosynthetic process	4.87337e-06	GO:0009072	aromatic amino acid family metabolic process	6.0809e-11	GO:0071103	DNA conformation change	0.00183381	GO:0044042	glucan metabolic process	0.000100899	GO:0019760	glucosinolate metabolic process	2.40849e-05
GO:0009803	cinnamic acid metabolic process	9.40899e-05				GO:0042546	cell wall biogenesis	0.00087249	GO:0031118	rRNA pseudouridine synthesis	2.02975e-11	GO:0031407	oxylipin metabolic process	6.84343e-06	GO:0044272	sulfur compound biosynthetic process	8.73597e-11	GO:0000470	maturation of LSU-rRNA	0.00193949	GO:0033500	carbohydrate homeostasis	0.000102621	GO:0071395	cellular response to jasmonic acid stimulus	4.76612e-05
GO:0071484	cellular response to light intensity	9.40899e-05				GO:0016052	carbohydrate catabolic process	0.00103647	GO:0000479	endonucleolytic cleavage of tricistronic rRNA transcript (SSU-rRNA, 5.8S rRNA, LSU-rRNA)	2.7968e-11	GO:0032269	negative regulation of cellular protein metabolic process	8.55147e-06	GO:0009308	amine metabolic process	1.24727e-10	GO:0006820	anion transport	0.00233769	GO:0022412	cellular process involved in reproduction in multicellular organism	0.000119298	GO:0009694	jasmonic acid metabolic process	4.89029e-05
GO:0048511	rhythmic process	0.000108714				GO:0006575	cellular modified amino acid metabolic process	0.00110659	GO:0090305	nucleic acid phosphodiester bond hydrolysis	7.13965e-11	GO:0051248	negative regulation of protein metabolic process	9.29185e-06	GO:0000162	tryptophan biosynthetic process	1.40709e-10	GO:0005977	glycogen metabolic process	0.00247251	GO:0010466	negative regulation of peptidase activity	0.000135727	GO:0006568	tryptophan metabolic process	6.09811e-05
GO:0005983	starch catabolic process	0.000113397				GO:0009664	plant-type cell wall organization	0.00141229	GO:0001522	pseudouridine synthesis	8.91218e-11	GO:0002213	defense response to insect	1.38674e-05	GO:0046219	indolalkylamine biosynthetic process	1.40709e-10	GO:0006112	energy reserve metabolic process	0.00247251	GO:0052547	regulation of peptidase activity	0.000135727	GO:0006586	indolalkylamine metabolic process	6.09811e-05
GO:0090354	regulation of auxin metabolic process	0.000113397				GO:1901136	carbohydrate derivative catabolic process	0.00164552	GO:0010501	RNA secondary structure unwinding	1.14038e-09	GO:0044092	negative regulation of molecular function	1.69824e-05	GO:0031407	oxylipin metabolic process	1.72442e-10	GO:0031126	snoRNA 3'-end processing	0.00248197	GO:0015698	inorganic anion transport	0.000140722	GO:0009867	jasmonic acid mediated signaling pathway	6.42109e-05
GO:0007623	circadian rhythm	0.000126139				GO:0009644	response to high light intensity	0.00183745	GO:0006414	translational elongation	1.21035e-09	GO:0045595	regulation of cell differentiation	3.87156e-05	GO:0044106	cellular amine metabolic process	2.03067e-10	GO:0009624	response to nematode	0.00253556	GO:0009407	toxin catabolic process	0.000166632	GO:0043086	negative regulation of catalytic activity	9.40464e-05
GO:0009611	response to wounding	0.000142168				GO:0009612	response to mechanical stimulus	0.00199129	GO:0010200	response to chitin	4.66691e-09	GO:0001558	regulation of cell growth	5.29888e-05	GO:0042435	indole-containing compound biosynthetic process	3.13292e-10	GO:0055081	anion homeostasis	0.00267628	GO:1901957	regulation of cutin biosynthetic process	0.00016746	GO:0009445	putrescine metabolic process	0.000137765
GO:0048582	positive regulation of post-embryonic development	0.000146258				GO:0010200	response to chitin	0.00201211	GO:0006458	'de novo' protein folding	1.3016e-08	GO:0009612	response to mechanical stimulus	5.47027e-05	GO:1901607	alpha-amino acid biosynthetic process	3.15153e-10	GO:0000272	polysaccharide catabolic process	0.00282391	GO:0044092	negative regulation of molecular function	0.000195644	GO:0009446	putrescine biosynthetic process	0.000137765
GO:0071214	cellular response to abiotic stimulus	0.000218596				GO:0042542	response to hydrogen peroxide	0.00345576	GO:0034475	U4 snRNA 3'-end processing	1.32199e-08	GO:0022604	regulation of cell morphogenesis	6.15943e-05	GO:0009695	jasmonic acid biosynthetic process	4.98479e-10	GO:0072329	monocarboxylic acid catabolic process	0.00288608	GO:0080167	response to karrikin	0.000215906	GO:0030162	regulation of proteolysis	0.000173743
GO:0104004	cellular response to environmental stimulus	0.000218596				GO:0000302	response to reactive oxygen species	0.00370165	GO:0016074	snoRNA metabolic process	1.90536e-08	GO:0009862	systemic acquired resistance, salicylic acid mediated signaling pathway	0.00010118	GO:0009404	toxin metabolic process	5.18425e-10	GO:0006631	fatty acid metabolic process	0.00294098	GO:0051091	positive regulation of DNA-binding transcription factor activity	0.000234734	GO:0044272	sulfur compound biosynthetic process	0.000184409
GO:0009624	response to nematode	0.000269172				GO:0009627	systemic acquired resistance	0.00475704	GO:0090502	RNA phosphodiester bond hydrolysis, endonucleolytic	3.17015e-08	GO:0000302	response to reactive oxygen species	0.000193235	GO:0009694	jasmonic acid metabolic process	7.95582e-10	GO:0007231	osmosensory signaling pathway	0.00294821	GO:0045861	negative regulation of proteolysis	0.000267871	GO:0042435	indole-containing compound biosynthetic process	0.000192781
GO:2000022	regulation of jasmonic acid mediated signaling pathway	0.000354979				GO:0034605	cellular response to heat	0.0118864	GO:0000447	endonucleolytic cleavage in ITS1 to separate SSU-rRNA from 5.8S rRNA and LSU-rRNA from tricistronic rRNA transcript (SSU-rRNA, 5.8S rRNA, LSU-rRNA)	3.88447e-08	GO:0009636	response to toxic substance	0.000277734	GO:0006568	tryptophan metabolic process	8.52899e-10	GO:0010077	maintenance of inflorescence meristem identity	0.00308869	GO:0030162	regulation of proteolysis	0.000382647	GO:0009695	jasmonic acid biosynthetic process	0.00021567
GO:0000272	polysaccharide catabolic process	0.00039229				GO:0009642	response to light intensity	0.0137339	GO:0000291	nuclear-transcribed mRNA catabolic process, exonucleolytic	5.6734e-08	GO:0010941	regulation of cell death	0.000278918	GO:0006586	indolalkylamine metabolic process	8.52899e-10	GO:0006457	protein folding	0.0032749	GO:0006268	DNA unwinding involved in DNA replication	0.000385773	GO:0044092	negative regulation of molecular function	0.000216042
GO:0006559	L-phenylalanine catabolic process	0.000419615				GO:0061077	chaperone-mediated protein folding	0.0165021	GO:0000478	endonucleolytic cleavage involved in rRNA processing	5.69113e-08	GO:0009816	defense response to bacterium, incompatible interaction	0.000406501	GO:0031408	oxylipin biosynthetic process	8.52899e-10	GO:0000463	maturation of LSU-rRNA from tricistronic rRNA transcript (SSU-rRNA, 5.8S rRNA, LSU-rRNA)	0.00339962	GO:0035017	cuticle pattern formation	0.000385773	GO:0008652	cellular amino acid biosynthetic process	0.000244401
GO:1902222	erythrose 4-phosphate/phosphoenolpyruvate family amino acid catabolic process	0.000419615				GO:0042744	hydrogen peroxide catabolic process	0.0185913	GO:0031126	snoRNA 3'-end processing	1.04702e-07	GO:0042542	response to hydrogen peroxide	0.000406501	GO:0010112	regulation of systemic acquired resistance	5.02305e-09	GO:0001505	regulation of neurotransmitter levels	0.00350318	GO:0043473	pigmentation	0.000385773	GO:0042446	hormone biosynthetic process	0.000255363
GO:0055088	lipid homeostasis	0.000424551				GO:0010272	response to silver ion	0.0199644	GO:0034472	snRNA 3'-end processing	1.04702e-07	GO:1901657	glycosyl compound metabolic process	0.000412744	GO:0006749	glutathione metabolic process	1.8266e-07	GO:1901568	fatty acid derivative metabolic process	0.00363872	GO:0043476	pigment accumulation	0.000385773	GO:1901607	alpha-amino acid biosynthetic process	0.000318755
GO:0016054	organic acid catabolic process	0.000467048				GO:0061687	detoxification of inorganic compound	0.0217599	GO:0071028	nuclear mRNA surveillance	2.44216e-07	GO:0009863	salicylic acid mediated signaling pathway	0.000419758	GO:0009407	toxin catabolic process	3.59851e-07	GO:0042026	protein refolding	0.0046064	GO:0034285	response to disaccharide	0.000525206	GO:0046885	regulation of hormone biosynthetic process	0.000353878
GO:0046395	carboxylic acid catabolic process	0.000467048				GO:0010508	positive regulation of autophagy	0.0235521	GO:0034427	nuclear-transcribed mRNA catabolic process, exonucleolytic, 3'-5'	5.2083e-07	GO:0043900	regulation of multi-organism process	0.000454881	GO:0043900	regulation of multi-organism process	3.87636e-07	GO:0016074	snoRNA metabolic process	0.00483533	GO:0009627	systemic acquired resistance	0.000525679	GO:0032504	multicellular organism reproduction	0.000435636
GO:0055070	copper ion homeostasis	0.000497327				GO:0017001	antibiotic catabolic process	0.0254808	GO:0006189	'de novo' IMP biosynthetic process	6.84946e-07	GO:0009860	pollen tube growth	0.00047368	GO:0098754	detoxification	4.24349e-07	GO:0080037	negative regulation of cytokinin-activated signaling pathway	0.00513647	GO:0044264	cellular polysaccharide metabolic process	0.000593067	GO:0009636	response to toxic substance	0.000604296
GO:0006021	inositol biosynthetic process	0.000578222				GO:0031936	negative regulation of chromatin silencing	0.0289094	GO:0016180	snRNA processing	1.03271e-06	GO:0048638	regulation of developmental growth	0.000563046	GO:0002238	response to molecule of fungal origin	5.70828e-07	GO:0009611	response to wounding	0.00541737	GO:0016054	organic acid catabolic process	0.000606444	GO:0006596	polyamine biosynthetic process	0.00064589
GO:0010268	brassinosteroid homeostasis	0.000613067				GO:0042743	hydrogen peroxide metabolic process	0.0320839	GO:0043144	snoRNA processing	1.92733e-06	GO:0071446	cellular response to salicylic acid stimulus	0.00062479	GO:1901568	fatty acid derivative metabolic process	6.08733e-07	GO:0006801	superoxide metabolic process	0.00560075	GO:0046395	carboxylic acid catabolic process	0.000606444	GO:0000302	response to reactive oxygen species	0.000702908
GO:0072329	monocarboxylic acid catabolic process	0.000743182				GO:0043090	amino acid import	0.032465	GO:0006188	IMP biosynthetic process	2.67224e-06	GO:0002238	response to molecule of fungal origin	0.000771312	GO:0010438	cellular response to sulfur starvation	1.04258e-06	GO:0071329	cellular response to sucrose stimulus	0.00624626	GO:0009664	plant-type cell wall organization	0.000656963	GO:0009850	auxin metabolic process	0.00104196
GO:0009251	glucan catabolic process	0.000946036				GO:0097501	stress response to metal ion	0.0360078	GO:0061077	chaperone-mediated protein folding	3.60743e-06	GO:0022603	regulation of anatomical structure morphogenesis	0.000874534	GO:0010941	regulation of cell death	1.16039e-06	GO:0046834	lipid phosphorylation	0.00668801	GO:0044106	cellular amine metabolic process	0.000693368	GO:0009404	toxin metabolic process	0.00110061
GO:0010117	photoprotection	0.000979084				GO:0009816	defense response to bacterium, incompatible interaction	0.0368195	GO:0043928	exonucleolytic nuclear-transcribed mRNA catabolic process involved in deadenylation-dependent decay	4.07034e-06	GO:0010411	xyloglucan metabolic process	0.00109749	GO:1901659	glycosyl compound biosynthetic process	2.59384e-06	GO:0046854	phosphatidylinositol phosphorylation	0.00668801	GO:0000272	polysaccharide catabolic process	0.000757121	GO:0010941	regulation of cell death	0.00120994
GO:0009753	response to jasmonic acid	0.0010074				GO:0070370	cellular heat acclimation	0.0377744	GO:0046040	IMP metabolic process	1.21264e-05	GO:0001906	cell killing	0.00117419	GO:0009682	induced systemic resistance	4.92212e-06	GO:0007018	microtubule-based movement	0.00691785	GO:0006575	cellular modified amino acid metabolic process	0.000792965	GO:0030258	lipid modification	0.00130218
GO:0071482	cellular response to light stimulus	0.0011421				GO:0051187	cofactor catabolic process	0.0396988	GO:0031123	RNA 3'-end processing	1.49554e-05	GO:0031640	killing of cells of other organism	0.00117419	GO:0042446	hormone biosynthetic process	6.14329e-06	GO:0009744	response to sucrose	0.00739575	GO:0030261	chromosome condensation	0.00101693	GO:0048609	multicellular organismal reproductive process	0.00136769
GO:0034644	cellular response to UV	0.00119076				GO:0045815	positive regulation of gene expression, epigenetic	0.0412981	GO:0071027	nuclear RNA surveillance	1.49588e-05	GO:0044364	disruption of cells of other organism	0.00117419	GO:0010150	leaf senescence	1.22089e-05	GO:0042133	neurotransmitter metabolic process	0.00763832	GO:0009744	response to sucrose	0.00115313	GO:0033500	carbohydrate homeostasis	0.00139073
GO:0010411	xyloglucan metabolic process	0.00143753				GO:0009700	indole phytoalexin biosynthetic process	0.0448091	GO:1902626	assembly of large subunit precursor of preribosome	1.51589e-05	GO:0051090	regulation of DNA-binding transcription factor activity	0.00117419	GO:0090693	plant organ senescence	1.81918e-05	GO:0009694	jasmonic acid metabolic process	0.0077434	GO:0009808	lignin metabolic process	0.00137557	GO:0042343	indole glucosinolate metabolic process	0.00141803
GO:0044247	cellular polysaccharide catabolic process	0.00143753				GO:0010120	camalexin biosynthetic process	0.0448091	GO:0006268	DNA unwinding involved in DNA replication	2.85318e-05	GO:0044036	cell wall macromolecule metabolic process	0.00120552	GO:0010200	response to chitin	1.85197e-05	GO:0044282	small molecule catabolic process	0.0081864	GO:0009309	amine biosynthetic process	0.00139942	GO:0010193	response to ozone	0.00144628
GO:0080027	response to herbivore	0.00157048				GO:0046217	indole phytoalexin metabolic process	0.0448091	GO:0016075	rRNA catabolic process	3.42595e-05	GO:0009873	ethylene-activated signaling pathway	0.00125992	GO:0042537	benzene-containing compound metabolic process	2.05249e-05	GO:0043446	cellular alkane metabolic process	0.00831417	GO:0042401	cellular biogenic amine biosynthetic process	0.00139942	GO:1901659	glycosyl compound biosynthetic process	0.00147751
GO:0071489	cellular response to red or far red light	0.00159568				GO:0052314	phytoalexin metabolic process	0.0448091	GO:0009735	response to cytokinin	3.89121e-05	GO:0009072	aromatic amino acid family metabolic process	0.00143398	GO:0007568	aging	2.84818e-05	GO:0043447	alkane biosynthetic process	0.00831417	GO:0060918	auxin transport	0.00145405	GO:0032350	regulation of hormone metabolic process	0.00161298
GO:0071478	cellular response to radiation	0.00160681				GO:0052315	phytoalexin biosynthetic process	0.0448091	GO:0016444	somatic cell DNA recombination	4.97003e-05	GO:0006026	aminoglycan catabolic process	0.001484	GO:0006575	cellular modified amino acid metabolic process	3.37194e-05	GO:0022412	cellular process involved in reproduction in multicellular organism	0.0086928	GO:0009269	response to desiccation	0.001651	GO:0008295	spermidine biosynthetic process	0.0016756
GO:1901617	organic hydroxy compound biosynthetic process	0.00164599				GO:0052317	camalexin metabolic process	0.0448091	GO:0009553	embryo sac development	4.97795e-05	GO:0006030	chitin metabolic process	0.001484	GO:0071236	cellular response to antibiotic	3.62544e-05	GO:0007129	synapsis	0.00879589	GO:0010030	positive regulation of seed germination	0.00170983	GO:0051176	positive regulation of sulfur metabolic process	0.00174325
GO:0071329	cellular response to sucrose stimulus	0.00185113							GO:0071025	RNA surveillance	4.99714e-05	GO:0006032	chitin catabolic process	0.001484	GO:0010466	negative regulation of peptidase activity	5.87352e-05	GO:0019336	phenol-containing compound catabolic process	0.00906999	GO:0044282	small molecule catabolic process	0.00181158	GO:0042762	regulation of sulfur metabolic process	0.0017629
GO:0042737	drug catabolic process	0.00196955							GO:0000741	karyogamy	7.55873e-05	GO:0016998	cell wall macromolecule catabolic process	0.001484	GO:0052547	regulation of peptidase activity	5.87352e-05	GO:0071025	RNA surveillance	0.00906999	GO:0080037	negative regulation of cytokinin-activated signaling pathway	0.00182832	GO:0042593	glucose homeostasis	0.00181947
GO:0000041	transition metal ion transport	0.00198122							GO:0071103	DNA conformation change	8.40786e-05	GO:0046348	amino sugar catabolic process	0.001484	GO:0009970	cellular response to sulfate starvation	6.42641e-05	GO:0016054	organic acid catabolic process	0.00914458	GO:0006694	steroid biosynthetic process	0.00193898	GO:0006098	pentose-phosphate shunt	0.00220774
GO:0009867	jasmonic acid mediated signaling pathway	0.00217098							GO:0010197	polar nucleus fusion	0.000219848	GO:1901072	glucosamine-containing compound catabolic process	0.001484	GO:0009698	phenylpropanoid metabolic process	7.54101e-05	GO:0046395	carboxylic acid catabolic process	0.00914458	GO:0006576	cellular biogenic amine metabolic process	0.00211138	GO:0051156	glucose 6-phosphate metabolic process	0.00220774
GO:0080110	sporopollenin biosynthetic process	0.00222176							GO:0031497	chromatin assembly	0.00022161	GO:0071236	cellular response to antibiotic	0.00156884	GO:0002239	response to oomycetes	7.65784e-05	GO:0010067	procambium histogenesis	0.00923287	GO:0051090	regulation of DNA-binding transcription factor activity	0.00213689	GO:0006595	polyamine metabolic process	0.0022189
GO:0009744	response to sucrose	0.00230231							GO:0006333	chromatin assembly or disassembly	0.000266039	GO:0009932	cell tip growth	0.00172431	GO:0009850	auxin metabolic process	9.92548e-05	GO:0006545	glycine biosynthetic process	0.00937532	GO:0098754	detoxification	0.00233929	GO:0006880	intracellular sequestering of iron ion	0.00261554
GO:0009074	aromatic amino acid family catabolic process	0.00237669							GO:0009081	branched-chain amino acid metabolic process	0.000289941	GO:0048868	pollen tube development	0.00172431	GO:0050776	regulation of immune response	0.00010143	GO:0008652	cellular amino acid biosynthetic process	0.00969063	GO:0098771	inorganic ion homeostasis	0.0024093	GO:0097577	sequestering of iron ion	0.00261554
GO:0010200	response to chitin	0.00241309							GO:0032508	DNA duplex unwinding	0.000293348	GO:0000304	response to singlet oxygen	0.00176221	GO:0051346	negative regulation of hydrolase activity	0.000105843	GO:0042430	indole-containing compound metabolic process	0.00987729	GO:0016129	phytosteroid biosynthetic process	0.00247431	GO:1901570	fatty acid derivative biosynthetic process	0.00272896
GO:0005982	starch metabolic process	0.00253768							GO:0044205	'de novo' UMP biosynthetic process	0.000297776	GO:1901071	glucosamine-containing compound metabolic process	0.00184068	GO:0000302	response to reactive oxygen species	0.000114349	GO:0009251	glucan catabolic process	0.010472	GO:2000022	regulation of jasmonic acid mediated signaling pathway	0.00247431	GO:0009072	aromatic amino acid family metabolic process	0.00288112
GO:0034285	response to disaccharide	0.00279113							GO:1901659	glycosyl compound biosynthetic process	0.000313844	GO:0006568	tryptophan metabolic process	0.0019704	GO:0080092	regulation of pollen tube growth	0.00011972	GO:0045143	homologous chromosome segregation	0.010472	GO:0009914	hormone transport	0.002633	GO:0006739	NADP metabolic process	0.00308076
GO:0006749	glutathione metabolic process	0.00285849							GO:0016556	mRNA modification	0.00033821	GO:0006586	indolalkylamine metabolic process	0.0019704	GO:0045088	regulation of innate immune response	0.000125237	GO:0000462	maturation of SSU-rRNA from tricistronic rRNA transcript (SSU-rRNA, 5.8S rRNA, LSU-rRNA)	0.0107086	GO:0006749	glutathione metabolic process	0.00270641	GO:0006521	regulation of cellular amino acid metabolic process	0.00314284
GO:0046351	disaccharide biosynthetic process	0.00290131							GO:0000959	mitochondrial RNA metabolic process	0.000353889	GO:0006569	tryptophan catabolic process	0.00210664	GO:0009759	indole glucosinolate biosynthetic process	0.000131863	GO:1901999	homogentisate metabolic process	0.0107526	GO:0055065	metal ion homeostasis	0.00272002	GO:0033238	regulation of cellular amine metabolic process	0.00314284
GO:0006073	cellular glucan metabolic process	0.00291045							GO:1901657	glycosyl compound metabolic process	0.000369147	GO:0046218	indolalkylamine catabolic process	0.00210664	GO:0009699	phenylpropanoid biosynthetic process	0.000133187	GO:1902000	homogentisate catabolic process	0.0107526	GO:0008202	steroid metabolic process	0.00301003	GO:0008643	carbohydrate transport	0.0031746
GO:0044042	glucan metabolic process	0.00291045							GO:0032392	DNA geometric change	0.000371568	GO:0051091	positive regulation of DNA-binding transcription factor activity	0.00210664	GO:0042542	response to hydrogen peroxide	0.000138004	GO:0034285	response to disaccharide	0.0118736	GO:0010411	xyloglucan metabolic process	0.00326152	GO:0051336	regulation of hydrolase activity	0.00323798
GO:0071395	cellular response to jasmonic acid stimulus	0.00292241							GO:0009955	adaxial/abaxial pattern specification	0.000394458	GO:0006022	aminoglycan metabolic process	0.00224659	GO:0045861	negative regulation of proteolysis	0.000139294	GO:0006458	'de novo' protein folding	0.0121042	GO:0080024	indolebutyric acid metabolic process	0.0032955	GO:0052033	pathogen-associated molecular pattern dependent induction by symbiont of host innate immune response	0.00375762
GO:0009698	phenylpropanoid metabolic process	0.00292537							GO:0009559	embryo sac central cell differentiation	0.000396457	GO:0000160	phosphorelay signal transduction system	0.00234871	GO:0001558	regulation of cell growth	0.000148082	GO:0044247	cellular polysaccharide catabolic process	0.0121664	GO:0080029	cellular response to boron-containing substance levels	0.0032955	GO:0052166	positive regulation by symbiont of host innate immune response	0.00375762
GO:0016998	cell wall macromolecule catabolic process	0.00319827							GO:0034661	ncRNA catabolic process	0.000424575	GO:0071369	cellular response to ethylene stimulus	0.00285589	GO:0009863	salicylic acid mediated signaling pathway	0.000148082	GO:0090376	seed trichome differentiation	0.0126883	GO:0043446	cellular alkane metabolic process	0.0033598	GO:0052167	modulation by symbiont of host innate immune response	0.00375762
GO:0071324	cellular response to disaccharide stimulus	0.00359696							GO:0006383	transcription by RNA polymerase III	0.000453316	GO:0007584	response to nutrient	0.00339728	GO:0010769	regulation of cell morphogenesis involved in differentiation	0.000170241	GO:0090378	seed trichome elongation	0.0126883	GO:0043447	alkane biosynthetic process	0.0033598	GO:0052169	pathogen-associated molecular pattern dependent modulation by symbiont of host innate immune response	0.00375762
GO:0010380	regulation of chlorophyll biosynthetic process	0.00384213							GO:0006997	nucleus organization	0.000548401	GO:0048588	developmental cell growth	0.00349085	GO:0060284	regulation of cell development	0.000170241	GO:0071027	nuclear RNA surveillance	0.01279	GO:0009624	response to nematode	0.0034034	GO:0052257	pathogen-associated molecular pattern dependent induction by organism of innate immune response of other organism involved in symbiotic interaction	0.00375762
GO:0009835	fruit ripening	0.004148							GO:0006399	tRNA metabolic process	0.000563144	GO:0034440	lipid oxidation	0.00360787	GO:0002831	regulation of response to biotic stimulus	0.000180848	GO:0032504	multicellular organism reproduction	0.012993	GO:0032504	multicellular organism reproduction	0.00353912	GO:0052305	positive regulation by organism of innate immune response in other organism involved in symbiotic interaction	0.00375762
GO:0009850	auxin metabolic process	0.00417958							GO:0001510	RNA methylation	0.000648939	GO:0042430	indole-containing compound metabolic process	0.00363781	GO:0051510	regulation of unidimensional cell growth	0.000202182	GO:0009268	response to pH	0.0131428	GO:0009695	jasmonic acid biosynthetic process	0.00362891	GO:0052306	modulation by organism of innate immune response in other organism involved in symbiotic interaction	0.00375762
GO:0009851	auxin biosynthetic process	0.00453655							GO:0006334	nucleosome assembly	0.000817976	GO:0006880	intracellular sequestering of iron ion	0.0037726	GO:0009809	lignin biosynthetic process	0.000208179	GO:0043144	snoRNA processing	0.0131428	GO:0042180	cellular ketone metabolic process	0.00367754	GO:0052308	pathogen-associated molecular pattern dependent modulation by organism of innate immune response in other organism involved in symbiotic interaction	0.00375762
GO:0009736	cytokinin-activated signaling pathway	0.00454873							GO:0009561	megagametogenesis	0.000849271	GO:0097577	sequestering of iron ion	0.0037726	GO:0009808	lignin metabolic process	0.000242098	GO:0030490	maturation of SSU-rRNA	0.0137919	GO:0010232	vascular transport	0.003838	GO:0052509	positive regulation by symbiont of host defense response	0.00375762
GO:0046885	regulation of hormone biosynthetic process	0.00476677							GO:0006360	transcription by RNA polymerase I	0.00101723	GO:0006040	amino sugar metabolic process	0.00378101	GO:0002682	regulation of immune system process	0.000279533	GO:1901616	organic hydroxy compound catabolic process	0.0140872	GO:0010233	phloem transport	0.003838	GO:0052510	positive regulation by organism of defense response of other organism involved in symbiotic interaction	0.00375762
GO:0044282	small molecule catabolic process	0.00477236							GO:0034728	nucleosome organization	0.00113162	GO:0006631	fatty acid metabolic process	0.00412412	GO:0032101	regulation of response to external stimulus	0.000282839	GO:0042274	ribosomal small subunit biogenesis	0.0140937	GO:0031407	oxylipin metabolic process	0.00402069	GO:0030026	cellular manganese ion homeostasis	0.00394556
GO:0044264	cellular polysaccharide metabolic process	0.00504314							GO:0009082	branched-chain amino acid biosynthetic process	0.0011919	GO:0030026	cellular manganese ion homeostasis	0.00425946	GO:0006595	polyamine metabolic process	0.000306478	GO:0009072	aromatic amino acid family metabolic process	0.0142684	GO:0016132	brassinosteroid biosynthetic process	0.00402268	GO:0002238	response to molecule of fungal origin	0.00408304
GO:0002238	response to molecule of fungal origin	0.00520574							GO:0009611	response to wounding	0.00124184	GO:0015743	malate transport	0.00531526	GO:0030162	regulation of proteolysis	0.000320368	GO:0006073	cellular glucan metabolic process	0.0150502	GO:0009926	auxin polar transport	0.00405288	GO:0009403	toxin biosynthetic process	0.00418304
GO:0044242	cellular lipid catabolic process	0.00536023							GO:0080156	mitochondrial mRNA modification	0.00135579	GO:0035690	cellular response to drug	0.005975	GO:0009403	toxin biosynthetic process	0.000321781	GO:0044042	glucan metabolic process	0.0150502	GO:0009698	phenylpropanoid metabolic process	0.00441115	GO:0035821	modification of morphology or physiology of other organism	0.00441929
GO:0071368	cellular response to cytokinin stimulus	0.00536023							GO:0031167	rRNA methylation	0.00149321	GO:0042343	indole glucosinolate metabolic process	0.00635786	GO:1901136	carbohydrate derivative catabolic process	0.000336084	GO:0043628	ncRNA 3'-end processing	0.0157669	GO:0044703	multi-organism reproductive process	0.00465443	GO:0060918	auxin transport	0.0044651
GO:0009739	response to gibberellin	0.00544274							GO:0016143	S-glycoside metabolic process	0.00166056	GO:1901136	carbohydrate derivative catabolic process	0.00639576	GO:0009445	putrescine metabolic process	0.000337628	GO:0065004	protein-DNA complex assembly	0.0161503	GO:0010143	cutin biosynthetic process	0.00492844	GO:0008216	spermidine metabolic process	0.00490257
GO:1901463	regulation of tetrapyrrole biosynthetic process	0.00582261							GO:0019757	glycosinolate metabolic process	0.00166056	GO:0009835	fruit ripening	0.00647834	GO:0009446	putrescine biosynthetic process	0.000337628	GO:0030258	lipid modification	0.0161975	GO:0033559	unsaturated fatty acid metabolic process	0.00495851	GO:0006633	fatty acid biosynthetic process	0.00498815
GO:0009081	branched-chain amino acid metabolic process	0.00585498							GO:0019760	glucosinolate metabolic process	0.00166056	GO:0015740	C4-dicarboxylate transport	0.00647834	GO:0071446	cellular response to salicylic acid stimulus	0.000350441	GO:0010193	response to ozone	0.0162024	GO:0048235	pollen sperm cell differentiation	0.00502977	GO:0009970	cellular response to sulfate starvation	0.00512645
GO:0090056	regulation of chlorophyll metabolic process	0.00628673							GO:0009218	pyrimidine ribonucleotide metabolic process	0.00166131	GO:0042436	indole-containing compound catabolic process	0.00647834	GO:0010439	regulation of glucosinolate biosynthetic process	0.000418816	GO:2001252	positive regulation of chromosome organization	0.0163232	GO:0055062	phosphate ion homeostasis	0.00502977	GO:0031407	oxylipin metabolic process	0.0051676
GO:0044275	cellular carbohydrate catabolic process	0.00662566							GO:0009220	pyrimidine ribonucleotide biosynthetic process	0.00166131	GO:0055071	manganese ion homeostasis	0.00647834	GO:0046500	S-adenosylmethionine metabolic process	0.000418816	GO:0044106	cellular amine metabolic process	0.0163757	GO:0072506	trivalent inorganic anion homeostasis	0.00502977	GO:0080029	cellular response to boron-containing substance levels	0.00557507
GO:0006558	L-phenylalanine metabolic process	0.00677478							GO:0006457	protein folding	0.0016647	GO:0009310	amine catabolic process	0.00709931	GO:0002229	defense response to oomycetes	0.000424902	GO:0098754	detoxification	0.0168473	GO:0009694	jasmonic acid metabolic process	0.00505866	GO:0010438	cellular response to sulfur starvation	0.00573096
GO:1902221	erythrose 4-phosphate/phosphoenolpyruvate family amino acid metabolic process	0.00677478							GO:1900864	mitochondrial RNA modification	0.0018063	GO:0042402	cellular biogenic amine catabolic process	0.00709931	GO:0006631	fatty acid metabolic process	0.000426128	GO:0009753	response to jasmonic acid	0.0168774	GO:0044242	cellular lipid catabolic process	0.0050645	GO:0016144	S-glycoside biosynthetic process	0.00580068
GO:0006825	copper ion transport	0.00684825							GO:0030488	tRNA methylation	0.00190634	GO:0009698	phenylpropanoid metabolic process	0.0079995	GO:0009851	auxin biosynthetic process	0.000430581	GO:0009200	deoxyribonucleoside triphosphate metabolic process	0.0172563	GO:0055083	monovalent inorganic anion homeostasis	0.00510971	GO:0019758	glycosinolate biosynthetic process	0.00580068
GO:0009637	response to blue light	0.00703526							GO:0046132	pyrimidine ribonucleoside biosynthetic process	0.00194713	GO:0071281	cellular response to iron ion	0.00811274	GO:0009069	serine family amino acid metabolic process	0.000435542	GO:0042593	glucose homeostasis	0.0178084	GO:0015893	drug transport	0.00515112	GO:0019761	glucosinolate biosynthetic process	0.00580068
GO:0042537	benzene-containing compound metabolic process	0.00703526							GO:0006626	protein targeting to mitochondrion	0.00208241	GO:0009864	induced systemic resistance, jasmonic acid mediated signaling pathway	0.00911606	GO:0080167	response to karrikin	0.000443328	GO:0071326	cellular response to monosaccharide stimulus	0.0181109	GO:0016128	phytosteroid metabolic process	0.00518403	GO:0010025	wax biosynthetic process	0.00624502
GO:0016052	carbohydrate catabolic process	0.00736748							GO:0070585	protein localization to mitochondrion	0.00208241	GO:0042537	benzene-containing compound metabolic process	0.00917848	GO:0006633	fatty acid biosynthetic process	0.000445539	GO:0071331	cellular response to hexose stimulus	0.0181109	GO:1900140	regulation of seedling development	0.00572581	GO:0052552	modulation by organism of immune response of other organism involved in symbiotic interaction	0.00630398
GO:0010941	regulation of cell death	0.0076355							GO:0072655	establishment of protein localization to mitochondrion	0.00208241	GO:0030104	water homeostasis	0.0113571	GO:0071496	cellular response to external stimulus	0.000495585	GO:0071333	cellular response to glucose stimulus	0.0181109	GO:0006743	ubiquinone metabolic process	0.0061414	GO:0052553	modulation by symbiont of host immune response	0.00630398
GO:0016132	brassinosteroid biosynthetic process	0.00782462							GO:0006323	DNA packaging	0.00227086	GO:0050790	regulation of catalytic activity	0.0117363	GO:0009070	serine family amino acid biosynthetic process	0.000533534	GO:0071028	nuclear mRNA surveillance	0.0184521	GO:0006744	ubiquinone biosynthetic process	0.0061414	GO:0052555	positive regulation by organism of immune response of other organism involved in symbiotic interaction	0.00630398
GO:0009312	oligosaccharide biosynthetic process	0.0085754							GO:0043634	polyadenylation-dependent ncRNA catabolic process	0.002664	GO:0009699	phenylpropanoid biosynthetic process	0.0119647	GO:0006534	cysteine metabolic process	0.000654702	GO:0071368	cellular response to cytokinin stimulus	0.0187973	GO:0042593	glucose homeostasis	0.0061414	GO:0052556	positive regulation by symbiont of host immune response	0.00630398
GO:0009743	response to carbohydrate	0.00886467							GO:0071029	nuclear ncRNA surveillance	0.002664	GO:0010410	hemicellulose metabolic process	0.0123791	GO:0042447	hormone catabolic process	0.000823176	GO:0009309	amine biosynthetic process	0.0208581	GO:0009729	detection of brassinosteroid stimulus	0.00617163	GO:0052564	response to immune response of other organism involved in symbiotic interaction	0.00630398
GO:0046323	glucose import	0.00902468							GO:0071035	nuclear polyadenylation-dependent rRNA catabolic process	0.002664	GO:0009808	lignin metabolic process	0.0129272	GO:0034440	lipid oxidation	0.000981568	GO:0042401	cellular biogenic amine biosynthetic process	0.0208581	GO:0055075	potassium ion homeostasis	0.00650246	GO:0052572	response to host immune response	0.00630398
GO:1904659	glucose transmembrane transport	0.00902468							GO:0071046	nuclear polyadenylation-dependent ncRNA catabolic process	0.002664	GO:0006835	dicarboxylic acid transport	0.0129716	GO:0000103	sulfate assimilation	0.00102782	GO:0006334	nucleosome assembly	0.021608	GO:0055076	transition metal ion homeostasis	0.0069821	GO:0034440	lipid oxidation	0.00640768
GO:0008645	hexose transmembrane transport	0.00997144							GO:0016144	S-glycoside biosynthetic process	0.00274695	GO:0009408	response to heat	0.0135076	GO:0034754	cellular hormone metabolic process	0.00108512	GO:0046351	disaccharide biosynthetic process	0.0219842	GO:0007276	gamete generation	0.00704145	GO:0032269	negative regulation of cellular protein metabolic process	0.00714474
GO:0055081	anion homeostasis	0.00997144							GO:0019758	glycosinolate biosynthetic process	0.00274695	GO:0007568	aging	0.0138205	GO:0009991	response to extracellular stimulus	0.00116413	GO:0000460	maturation of 5.8S rRNA	0.0221343	GO:0010212	response to ionizing radiation	0.00719575	GO:0032352	positive regulation of hormone metabolic process	0.00767797
GO:0009413	response to flooding	0.0101905							GO:0019761	glucosinolate biosynthetic process	0.00274695	GO:0016143	S-glycoside metabolic process	0.0143341	GO:0009864	induced systemic resistance, jasmonic acid mediated signaling pathway	0.00124977	GO:0010065	primary meristem tissue development	0.0221986	GO:0072329	monocarboxylic acid catabolic process	0.00721104	GO:0080167	response to karrikin	0.00793152
GO:0080029	cellular response to boron-containing substance levels	0.0101905							GO:0009130	pyrimidine nucleoside monophosphate biosynthetic process	0.00287471	GO:0019757	glycosinolate metabolic process	0.0143341	GO:0016046	detection of fungus	0.00124977	GO:0010232	vascular transport	0.0236404	GO:0019395	fatty acid oxidation	0.00723425	GO:0010166	wax metabolic process	0.00796437
GO:1901334	lactone metabolic process	0.0101905							GO:0009292	genetic transfer	0.00351592	GO:0019760	glucosinolate metabolic process	0.0143341	GO:0070813	hydrogen sulfide metabolic process	0.00125511	GO:0010233	phloem transport	0.0236404	GO:0055080	cation homeostasis	0.00733681	GO:0010951	negative regulation of endopeptidase activity	0.00799763
GO:1901336	lactone biosynthetic process	0.0101905							GO:0009294	DNA mediated transformation	0.00351592	GO:0009813	flavonoid biosynthetic process	0.0146636	GO:0070814	hydrogen sulfide biosynthetic process	0.00125511	GO:0071324	cellular response to disaccharide stimulus	0.0242617	GO:0042542	response to hydrogen peroxide	0.00736241	GO:0052031	modulation by symbiont of host defense response	0.00799763
GO:1901600	strigolactone metabolic process	0.0101905							GO:0000055	ribosomal large subunit export from nucleus	0.00375117	GO:0009411	response to UV	0.0159954	GO:0035690	cellular response to drug	0.00130878	GO:0005984	disaccharide metabolic process	0.0242844	GO:0019953	sexual reproduction	0.00739591	GO:0052173	response to defenses of other organism involved in symbiotic interaction	0.00799763
GO:1901601	strigolactone biosynthetic process	0.0101905							GO:0006183	GTP biosynthetic process	0.00375117	GO:0071248	cellular response to metal ion	0.0163298	GO:0031668	cellular response to extracellular stimulus	0.00142777	GO:0006323	DNA packaging	0.0242844	GO:0032269	negative regulation of cellular protein metabolic process	0.00781495	GO:0052200	response to host defenses	0.00799763
GO:0006778	porphyrin-containing compound metabolic process	0.010324							GO:0018195	peptidyl-arginine modification	0.00375117	GO:0000904	cell morphogenesis involved in differentiation	0.0166933	GO:0009812	flavonoid metabolic process	0.00143592	GO:0009854	oxidative photosynthetic carbon pathway	0.0251401	GO:0051273	beta-glucan metabolic process	0.00781495	GO:0052255	modulation by organism of defense response of other organism involved in symbiotic interaction	0.00799763
GO:0009750	response to fructose	0.0103885							GO:0018216	peptidyl-arginine methylation	0.00375117	GO:0010039	response to iron ion	0.016804	GO:0009744	response to sucrose	0.00164123	GO:0006880	intracellular sequestering of iron ion	0.0257755	GO:0006573	valine metabolic process	0.00812694	GO:0052548	regulation of endopeptidase activity	0.00799763
GO:0009407	toxin catabolic process	0.0105333							GO:0043633	polyadenylation-dependent RNA catabolic process	0.00375117	GO:0009074	aromatic amino acid family catabolic process	0.0183677	GO:0006026	aminoglycan catabolic process	0.00173347	GO:0046838	phosphorylated carbohydrate dephosphorylation	0.0257755	GO:0072505	divalent inorganic anion homeostasis	0.00820129	GO:0075136	response to host	0.00799763
GO:1901401	regulation of tetrapyrrole metabolic process	0.0109013							GO:0044764	multi-organism cellular process	0.0040345	GO:0030258	lipid modification	0.0192689	GO:0006030	chitin metabolic process	0.00173347	GO:0097577	sequestering of iron ion	0.0257755	GO:0009411	response to UV	0.00852249	GO:2000116	regulation of cysteine-type endopeptidase activity	0.00799763
GO:0010410	hemicellulose metabolic process	0.0111323							GO:0046134	pyrimidine nucleoside biosynthetic process	0.00461221	GO:0009073	aromatic amino acid family biosynthetic process	0.019811	GO:0006032	chitin catabolic process	0.00173347	GO:2000033	regulation of seed dormancy process	0.0257755	GO:0048646	anatomical structure formation involved in morphogenesis	0.00857183	GO:2000117	negative regulation of cysteine-type endopeptidase activity	0.00799763
GO:0009635	response to herbicide	0.0114104							GO:0009129	pyrimidine nucleoside monophosphate metabolic process	0.00474898	GO:0051238	sequestering of metal ion	0.0203428	GO:0046348	amino sugar catabolic process	0.00173347	GO:0009068	aspartate family amino acid catabolic process	0.0259134	GO:0010393	galacturonan metabolic process	0.008603	GO:0046713	borate transport	0.00805712
GO:0009704	de-etiolation	0.0114104							GO:0006270	DNA replication initiation	0.00475311	GO:0006714	sesquiterpenoid metabolic process	0.020875	GO:1901072	glucosamine-containing compound catabolic process	0.00173347	GO:0010021	amylopectin biosynthetic process	0.0259134	GO:0016131	brassinosteroid metabolic process	0.00869394	GO:0010431	seed maturation	0.00819205
GO:0015749	monosaccharide transmembrane transport	0.0115159							GO:0006413	translational initiation	0.00510841	GO:0071407	cellular response to organic cyclic compound	0.0213508	GO:0009267	cellular response to starvation	0.00175349	GO:0010264	myo-inositol hexakisphosphate biosynthetic process	0.0259134	GO:0046271	phenylpropanoid catabolic process	0.0089548	GO:0009926	auxin polar transport	0.00825059
GO:0032350	regulation of hormone metabolic process	0.0118339							GO:0000724	double-strand break repair via homologous recombination	0.00518037	GO:0006633	fatty acid biosynthetic process	0.0226522	GO:0018874	benzoate metabolic process	0.00179707	GO:0033517	myo-inositol hexakisphosphate metabolic process	0.0259134	GO:0046274	lignin catabolic process	0.0089548	GO:0051248	negative regulation of protein metabolic process	0.00853967
GO:0009808	lignin metabolic process	0.0118896							GO:0000725	recombinational repair	0.00518037	GO:0035821	modification of morphology or physiology of other organism	0.0230954	GO:1900056	negative regulation of leaf senescence	0.00179707	GO:0061687	detoxification of inorganic compound	0.0259134	GO:0080036	regulation of cytokinin-activated signaling pathway	0.0089548	GO:0070813	hydrogen sulfide metabolic process	0.00894007
GO:0033013	tetrapyrrole metabolic process	0.0122946							GO:0006213	pyrimidine nucleoside metabolic process	0.00570445	GO:0009856	pollination	0.0238949	GO:1905622	negative regulation of leaf development	0.00179707	GO:0080184	response to phenylpropanoid	0.0259134	GO:0045493	xylan catabolic process	0.0090798	GO:0070814	hydrogen sulfide biosynthetic process	0.00894007
GO:1901562	response to paraquat	0.0123265							GO:0042542	response to hydrogen peroxide	0.00609906	GO:0044706	multi-multicellular organism process	0.0238949	GO:0002213	defense response to insect	0.00182823	GO:2000896	amylopectin metabolic process	0.0259134	GO:0006636	unsaturated fatty acid biosynthetic process	0.0095287	GO:0009631	cold acclimation	0.0090811
GO:0009699	phenylpropanoid biosynthetic process	0.0124308							GO:0051085	chaperone cofactor-dependent protein refolding	0.00681443	GO:0018958	phenol-containing compound metabolic process	0.0248418	GO:0000096	sulfur amino acid metabolic process	0.00205855	GO:0010286	heat acclimation	0.0268772	GO:0051248	negative regulation of protein metabolic process	0.00961974	GO:0009729	detection of brassinosteroid stimulus	0.00912206
GO:0009691	cytokinin biosynthetic process	0.0124883							GO:1901070	guanosine-containing compound biosynthetic process	0.00681443	GO:0006576	cellular biogenic amine metabolic process	0.0260446	GO:0009423	chorismate biosynthetic process	0.00207501	GO:0072511	divalent inorganic cation transport	0.0268772	GO:0030243	cellulose metabolic process	0.0100655	GO:0048656	anther wall tapetum formation	0.00912206
GO:0071490	cellular response to far red light	0.0124883							GO:1990542	mitochondrial transmembrane transport	0.00866446	GO:0006869	lipid transport	0.026377	GO:0034285	response to disaccharide	0.0021575	GO:0009695	jasmonic acid biosynthetic process	0.027173	GO:0045488	pectin metabolic process	0.010092	GO:0048657	anther wall tapetum cell differentiation	0.00912206
GO:0044036	cell wall macromolecule metabolic process	0.0130317							GO:0006949	syncytium formation	0.00886105	GO:0010224	response to UV-B	0.026377	GO:0043086	negative regulation of catalytic activity	0.00218906	GO:0042447	hormone catabolic process	0.027173	GO:0042136	neurotransmitter biosynthetic process	0.0104679	GO:0080151	positive regulation of salicylic acid mediated signaling pathway	0.00912206
GO:0009625	response to insect	0.0132157							GO:0046039	GTP metabolic process	0.00886105	GO:0010087	phloem or xylem histogenesis	0.0276953	GO:0031667	response to nutrient levels	0.00241837	GO:0070838	divalent metal ion transport	0.0279677	GO:0042335	cuticle development	0.0105319	GO:2001025	positive regulation of response to drug	0.00912206
GO:0010162	seed dormancy process	0.0132157							GO:0006526	arginine biosynthetic process	0.00905657	GO:0080167	response to karrikin	0.0295133	GO:2000038	regulation of stomatal complex development	0.00250187	GO:0006541	glutamine metabolic process	0.0287065	GO:0042447	hormone catabolic process	0.0105804	GO:2001040	positive regulation of cellular response to drug	0.00912206
GO:0022611	dormancy process	0.0132157							GO:0070475	rRNA base methylation	0.00958259	GO:0042446	hormone biosynthetic process	0.029696	GO:0006596	polyamine biosynthetic process	0.00256091	GO:0000154	rRNA modification	0.0297389	GO:0048825	cotyledon development	0.0111128	GO:0009914	hormone transport	0.00914919
GO:1901606	alpha-amino acid catabolic process	0.0132437							GO:0009813	flavonoid biosynthetic process	0.00991262	GO:0009812	flavonoid metabolic process	0.0309223	GO:0006833	water transport	0.00256091	GO:0000466	maturation of 5.8S rRNA from tricistronic rRNA transcript (SSU-rRNA, 5.8S rRNA, LSU-rRNA)	0.0317049	GO:0071326	cellular response to monosaccharide stimulus	0.0111296	GO:0019682	glyceraldehyde-3-phosphate metabolic process	0.00944941
GO:0034605	cellular response to heat	0.0138179							GO:0006551	leucine metabolic process	0.010006	GO:0051865	protein autoubiquitination	0.0314429	GO:0042044	fluid transport	0.00256091	GO:0005978	glycogen biosynthetic process	0.0317049	GO:0071331	cellular response to hexose stimulus	0.0111296	GO:0046620	regulation of organ growth	0.00985733
GO:0009063	cellular amino acid catabolic process	0.0142464							GO:0046131	pyrimidine ribonucleoside metabolic process	0.0107102	GO:0006721	terpenoid metabolic process	0.0324216	GO:1901071	glucosamine-containing compound metabolic process	0.00256091	GO:0031125	rRNA 3'-end processing	0.0317049	GO:0071333	cellular response to glucose stimulus	0.0111296	GO:0010162	seed dormancy process	0.0106932
GO:0016107	sesquiterpenoid catabolic process	0.0146394							GO:0071824	protein-DNA complex subunit organization	0.0109905	GO:0002237	response to molecule of bacterial origin	0.0332088	GO:0042737	drug catabolic process	0.002717	GO:2000114	regulation of establishment of cell polarity	0.0317049	GO:0006972	hyperosmotic response	0.0112395	GO:0022611	dormancy process	0.0106932
GO:0043290	apocarotenoid catabolic process	0.0146394							GO:0009636	response to toxic substance	0.011258	GO:0009809	lignin biosynthetic process	0.0332088	GO:0044273	sulfur compound catabolic process	0.00271706	GO:0016073	snRNA metabolic process	0.0329779	GO:0000302	response to reactive oxygen species	0.0114228	GO:0046834	lipid phosphorylation	0.0110101
GO:0046345	abscisic acid catabolic process	0.0146394							GO:0140053	mitochondrial gene expression	0.0117562	GO:0010383	cell wall polysaccharide metabolic process	0.0385555	GO:1901606	alpha-amino acid catabolic process	0.00279835	GO:0019856	pyrimidine nucleobase biosynthetic process	0.0329779	GO:0009308	amine metabolic process	0.0114696	GO:0046854	phosphatidylinositol phosphorylation	0.0110101
GO:0010193	response to ozone	0.014666							GO:0065004	protein-DNA complex assembly	0.0120816	GO:0009962	regulation of flavonoid biosynthetic process	0.0390071	GO:0031669	cellular response to nutrient levels	0.00312211	GO:0098771	inorganic ion homeostasis	0.0336526	GO:0009743	response to carbohydrate	0.0119633	GO:2000068	regulation of defense response to insect	0.0110101
GO:0016129	phytosteroid biosynthetic process	0.014666							GO:0035246	peptidyl-arginine N-methylation	0.0130306	GO:0010876	lipid localization	0.0390995	GO:0009063	cellular amino acid catabolic process	0.00317188	GO:0009768	photosynthesis, light harvesting in photosystem I	0.0340433	GO:0055082	cellular chemical homeostasis	0.0122208	GO:0034285	response to disaccharide	0.0113483
GO:0046688	response to copper ion	0.0148134							GO:0035247	peptidyl-arginine omega-N-methylation	0.0130306	GO:0051651	maintenance of location in cell	0.0403288	GO:1900376	regulation of secondary metabolite biosynthetic process	0.00325734	GO:0045047	protein targeting to ER	0.0346588	GO:0071395	cellular response to jasmonic acid stimulus	0.0122343	GO:0042126	nitrate metabolic process	0.0113902
GO:0009682	induced systemic resistance	0.0155056							GO:0006207	'de novo' pyrimidine nucleobase biosynthetic process	0.0133141	GO:0071241	cellular response to inorganic substance	0.0436524	GO:0009739	response to gibberellin	0.00327605	GO:0072599	establishment of protein localization to endoplasmic reticulum	0.0346588	GO:0008295	spermidine biosynthetic process	0.0124462	GO:0042128	nitrate assimilation	0.0113902
GO:0042545	cell wall modification	0.016173							GO:0006302	double-strand break repair	0.0134736	GO:0044106	cellular amine metabolic process	0.0460795	GO:0010043	response to zinc ion	0.00356026	GO:0009423	chorismate biosynthetic process	0.0347988	GO:0051592	response to calcium ion	0.0124462	GO:0009768	photosynthesis, light harvesting in photosystem I	0.0120612
GO:0010584	pollen exine formation	0.0163749							GO:0006549	isoleucine metabolic process	0.0138212	GO:0006879	cellular iron ion homeostasis	0.0471843	GO:0006022	aminoglycan metabolic process	0.0036542	GO:0070413	trehalose metabolism in response to stress	0.0347988	GO:0048232	male gamete generation	0.0126484	GO:0046886	positive regulation of hormone biosynthetic process	0.0120829
GO:0016131	brassinosteroid metabolic process	0.0163749							GO:0009085	lysine biosynthetic process	0.0138212	GO:0009682	induced systemic resistance	0.0486032	GO:0071407	cellular response to organic cyclic compound	0.00367214	GO:0001678	cellular glucose homeostasis	0.0356455	GO:0010029	regulation of seed germination	0.0127201	GO:0043900	regulation of multi-organism process	0.0123844
GO:0071322	cellular response to carbohydrate stimulus	0.0169818							GO:0009097	isoleucine biosynthetic process	0.0138212				GO:0098543	detection of other organism	0.00390687	GO:0048609	multicellular organismal reproductive process	0.0358771	GO:0045490	pectin catabolic process	0.0127503	GO:0022412	cellular process involved in reproduction in multicellular organism	0.0124591
GO:0006575	cellular modified amino acid metabolic process	0.0170845							GO:0032543	mitochondrial translation	0.0141479				GO:0019344	cysteine biosynthetic process	0.00408583	GO:0010051	xylem and phloem pattern formation	0.0359469	GO:1901606	alpha-amino acid catabolic process	0.012813	GO:0000165	MAPK cascade	0.0124715
GO:0034219	carbohydrate transmembrane transport	0.0171061							GO:0042455	ribonucleoside biosynthetic process	0.0145186				GO:0071456	cellular response to hypoxia	0.004554	GO:0009062	fatty acid catabolic process	0.0359643	GO:0090351	seedling development	0.0130482	GO:0030007	cellular potassium ion homeostasis	0.0127348
GO:0009640	photomorphogenesis	0.0177428							GO:0009116	nucleoside metabolic process	0.0146134				GO:0043067	regulation of programmed cell death	0.00459594	GO:0000479	endonucleolytic cleavage of tricistronic rRNA transcript (SSU-rRNA, 5.8S rRNA, LSU-rRNA)	0.0369129	GO:0044036	cell wall macromolecule metabolic process	0.0130975	GO:0051984	positive regulation of chromosome segregation	0.0127348
GO:0010214	seed coat development	0.0178207							GO:0010162	seed dormancy process	0.0152184				GO:0002684	positive regulation of immune system process	0.00461433	GO:0006542	glutamine biosynthetic process	0.0369129	GO:0009734	auxin-activated signaling pathway	0.0131511	GO:0016042	lipid catabolic process	0.0132203
GO:0015994	chlorophyll metabolic process	0.0182639							GO:0022611	dormancy process	0.0152184				GO:0050778	positive regulation of immune response	0.00461433	GO:0009939	positive regulation of gibberellic acid mediated signaling pathway	0.0369129	GO:0010193	response to ozone	0.01319	GO:0009068	aspartate family amino acid catabolic process	0.0139632
GO:0007568	aging	0.0183092							GO:0000054	ribosomal subunit export from nucleus	0.0158948				GO:0051336	regulation of hydrolase activity	0.00490198	GO:0019860	uracil metabolic process	0.0369129	GO:1900056	negative regulation of leaf senescence	0.0131987	GO:0010021	amylopectin biosynthetic process	0.0139632
GO:0006801	superoxide metabolic process	0.0187293							GO:0033750	ribosome localization	0.0158948				GO:0046130	purine ribonucleoside catabolic process	0.00500669	GO:0002238	response to molecule of fungal origin	0.0370394	GO:1905622	negative regulation of leaf development	0.0131987	GO:2000896	amylopectin metabolic process	0.0139632
GO:0009612	response to mechanical stimulus	0.0187293							GO:0071428	rRNA-containing ribonucleoprotein complex export from nucleus	0.0158948				GO:0006558	L-phenylalanine metabolic process	0.0050605	GO:0000162	tryptophan biosynthetic process	0.0381418	GO:0000730	DNA recombinase assembly	0.0137162	GO:0009051	pentose-phosphate shunt, oxidative branch	0.0146743
GO:0042343	indole glucosinolate metabolic process	0.0191635							GO:0006222	UMP biosynthetic process	0.0160749				GO:1902221	erythrose 4-phosphate/phosphoenolpyruvate family amino acid metabolic process	0.0050605	GO:0005983	starch catabolic process	0.0381418	GO:0030007	cellular potassium ion homeostasis	0.0137162	GO:0055071	manganese ion homeostasis	0.0146743
GO:0010244	response to low fluence blue light stimulus by blue low-fluence system	0.0197717							GO:0009074	aromatic amino acid family catabolic process	0.0160749				GO:0051187	cofactor catabolic process	0.00525994	GO:0046219	indolalkylamine biosynthetic process	0.0381418	GO:0042148	strand invasion	0.0137162	GO:2000114	regulation of establishment of cell polarity	0.0146743
GO:0005992	trehalose biosynthetic process	0.0216277							GO:0009174	pyrimidine ribonucleoside monophosphate biosynthetic process	0.0160749				GO:0009094	L-phenylalanine biosynthetic process	0.00558656	GO:0071249	cellular response to nitrate	0.0381418	GO:0090735	DNA repair complex assembly	0.0137162	GO:0044419	interspecies interaction between organisms	0.014872
GO:0006714	sesquiterpenoid metabolic process	0.021689							GO:0046049	UMP metabolic process	0.0160749				GO:1902223	erythrose 4-phosphate/phosphoenolpyruvate family amino acid biosynthetic process	0.00558656	GO:1901607	alpha-amino acid biosynthetic process	0.0382805	GO:0071368	cellular response to cytokinin stimulus	0.0154354	GO:0006801	superoxide metabolic process	0.0152042
GO:0034637	cellular carbohydrate biosynthetic process	0.0220654							GO:0006402	mRNA catabolic process	0.0161494				GO:1900055	regulation of leaf senescence	0.00562358	GO:0010212	response to ionizing radiation	0.0389374	GO:0010565	regulation of cellular ketone metabolic process	0.015451	GO:0062012	regulation of small molecule metabolic process	0.015267
GO:0046244	salicylic acid catabolic process	0.0225794							GO:0031507	heterochromatin assembly	0.0174466				GO:0017001	antibiotic catabolic process	0.00568256	GO:0007623	circadian rhythm	0.0404237	GO:0032350	regulation of hormone metabolic process	0.015609	GO:0044403	symbiont process	0.0153388
GO:0006026	aminoglycan catabolic process	0.0231635							GO:0051084	'de novo' posttranslational protein folding	0.0174466				GO:0036294	cellular response to decreased oxygen levels	0.0061956	GO:0080036	regulation of cytokinin-activated signaling pathway	0.0405319	GO:0046834	lipid phosphorylation	0.0157289	GO:0032878	regulation of establishment or maintenance of cell polarity	0.0154824
GO:0006030	chitin metabolic process	0.0231635							GO:0017148	negative regulation of translation	0.0182052				GO:0071453	cellular response to oxygen levels	0.0061956	GO:0044003	modification by symbiont of host morphology or physiology	0.0431199	GO:0046854	phosphatidylinositol phosphorylation	0.0157289	GO:0090354	regulation of auxin metabolic process	0.0155679
GO:0006032	chitin catabolic process	0.0231635							GO:0034249	negative regulation of cellular amide metabolic process	0.0182052				GO:0009860	pollen tube growth	0.00628629	GO:0006576	cellular biogenic amine metabolic process	0.0431691	GO:0071324	cellular response to disaccharide stimulus	0.0157289	GO:0051817	modification of morphology or physiology of other organism involved in symbiotic interaction	0.0157118
GO:0046348	amino sugar catabolic process	0.0231635							GO:0009812	flavonoid metabolic process	0.0190197				GO:0032527	protein exit from endoplasmic reticulum	0.00651123	GO:0007130	synaptonemal complex assembly	0.0440712	GO:0009063	cellular amino acid catabolic process	0.0161821	GO:0098754	detoxification	0.0168072
GO:1901072	glucosamine-containing compound catabolic process	0.0231635							GO:0009098	leucine biosynthetic process	0.0212163				GO:0050667	homocysteine metabolic process	0.00651123	GO:0070193	synaptonemal complex organization	0.0440712	GO:0055070	copper ion homeostasis	0.016856	GO:0010039	response to iron ion	0.0171708
GO:0009072	aromatic amino acid family metabolic process	0.0249723							GO:0034250	positive regulation of cellular amide metabolic process	0.0213395				GO:0051091	positive regulation of DNA-binding transcription factor activity	0.00651123	GO:0019252	starch biosynthetic process	0.0443479	GO:0010941	regulation of cell death	0.0169289	GO:0010036	response to boron-containing substance	0.0175289
GO:0016128	phytosteroid metabolic process	0.0267561							GO:0045727	positive regulation of translation	0.0213395				GO:0001906	cell killing	0.00655525	GO:0035821	modification of morphology or physiology of other organism	0.045164	GO:0048609	multicellular organismal reproductive process	0.0172451	GO:0002213	defense response to insect	0.0177803
GO:0071695	anatomical structure maturation	0.0270111							GO:0046209	nitric oxide metabolic process	0.0220594				GO:0031640	killing of cells of other organism	0.00655525	GO:0042126	nitrate metabolic process	0.045322	GO:0015706	nitrate transport	0.0175264	GO:0009765	photosynthesis, light harvesting	0.0179481
GO:0018958	phenol-containing compound metabolic process	0.0279632							GO:0008033	tRNA processing	0.0229369				GO:0044364	disruption of cells of other organism	0.00655525	GO:0042128	nitrate assimilation	0.045322	GO:0010051	xylem and phloem pattern formation	0.0180842	GO:0007018	microtubule-based movement	0.0184322
GO:0005991	trehalose metabolic process	0.0281169							GO:0009163	nucleoside biosynthetic process	0.0233709				GO:0008295	spermidine biosynthetic process	0.00658658	GO:0009819	drought recovery	0.0456268	GO:0042737	drug catabolic process	0.0180884	GO:0006081	cellular aldehyde metabolic process	0.0188971
GO:0006020	inositol metabolic process	0.0281169							GO:0006525	arginine metabolic process	0.0243746				GO:0009095	aromatic amino acid family biosynthetic process, prephenate pathway	0.00658658	GO:0043090	amino acid import	0.0456268	GO:0005996	monosaccharide metabolic process	0.0189927	GO:0017000	antibiotic biosynthetic process	0.0189086
GO:1901071	glucosamine-containing compound metabolic process	0.0281169							GO:0009173	pyrimidine ribonucleoside monophosphate metabolic process	0.0243746				GO:0042594	response to starvation	0.00678691	GO:0002181	cytoplasmic translation	0.0458529	GO:0006574	valine catabolic process	0.019607	GO:0010091	trichome branching	0.0190658
GO:0010036	response to boron-containing substance	0.0286498							GO:0008283	cell proliferation	0.0256541				GO:0045595	regulation of cell differentiation	0.00690807	GO:0006544	glycine metabolic process	0.0460984	GO:0010036	response to boron-containing substance	0.0198266	GO:0090481	pyrimidine nucleotide-sugar transmembrane transport	0.01913
GO:0070413	trehalose metabolism in response to stress	0.0286498							GO:0042026	protein refolding	0.0256574				GO:0016054	organic acid catabolic process	0.0073389	GO:0046112	nucleobase biosynthetic process	0.0463691	GO:0010067	procambium histogenesis	0.0198266	GO:0097164	ammonium ion metabolic process	0.0191909
GO:0010043	response to zinc ion	0.0289439							GO:0044743	protein transmembrane import into intracellular organelle	0.026648				GO:0046395	carboxylic acid catabolic process	0.0073389	GO:0071824	protein-DNA complex subunit organization	0.0470727	GO:0030026	cellular manganese ion homeostasis	0.0198266	GO:0042180	cellular ketone metabolic process	0.0199441
GO:1901616	organic hydroxy compound catabolic process	0.0292116							GO:0008652	cellular amino acid biosynthetic process	0.02668				GO:0009749	response to glucose	0.00809627	GO:0032508	DNA duplex unwinding	0.0470741	GO:0009867	jasmonic acid mediated signaling pathway	0.019866	GO:0048654	anther morphogenesis	0.0202704
GO:0031668	cellular response to extracellular stimulus	0.0293117							GO:1901607	alpha-amino acid biosynthetic process	0.0267888				GO:0048638	regulation of developmental growth	0.00821762	GO:0043650	dicarboxylic acid biosynthetic process	0.0470741	GO:0009062	fatty acid catabolic process	0.0203795	GO:0048655	anther wall tapetum morphogenesis	0.0202704
GO:0071483	cellular response to blue light	0.029883							GO:0006553	lysine metabolic process	0.0276929				GO:0080086	stamen filament development	0.00825657	GO:0006760	folic acid-containing compound metabolic process	0.0486628	GO:0009251	glucan catabolic process	0.0219665	GO:0009063	cellular amino acid catabolic process	0.0205207
GO:1900057	positive regulation of leaf senescence	0.0317064							GO:0006591	ornithine metabolic process	0.027705				GO:0009813	flavonoid biosynthetic process	0.00836494	GO:0031497	chromatin assembly	0.0493926	GO:0030245	cellulose catabolic process	0.0220468	GO:0031408	oxylipin biosynthetic process	0.0207392
GO:1905623	positive regulation of leaf development	0.0317064							GO:0006839	mitochondrial transport	0.0284055				GO:0034284	response to monosaccharide	0.00859019	GO:0005982	starch metabolic process	0.0494221	GO:0042761	very long-chain fatty acid biosynthetic process	0.0220468	GO:0008645	hexose transmembrane transport	0.0211744
GO:0009062	fatty acid catabolic process	0.0317964							GO:0000302	response to reactive oxygen species	0.0292425				GO:1901658	glycosyl compound catabolic process	0.00874347				GO:0042430	indole-containing compound metabolic process	0.0220599	GO:0035265	organ growth	0.0221547
GO:0043562	cellular response to nitrogen levels	0.0317964							GO:0009089	lysine biosynthetic process via diaminopimelate	0.0296359				GO:0046417	chorismate metabolic process	0.00892663				GO:0071103	DNA conformation change	0.0222968	GO:0007129	synapsis	0.0225703
GO:0009643	photosynthetic acclimation	0.0319016							GO:0046451	diaminopimelate metabolic process	0.0296359				GO:0006040	amino sugar metabolic process	0.00900369				GO:0009700	indole phytoalexin biosynthetic process	0.0223047	GO:0045143	homologous chromosome segregation	0.0231433
GO:0009819	drought recovery	0.0319016							GO:0006417	regulation of translation	0.0301336				GO:0016998	cell wall macromolecule catabolic process	0.00922453				GO:0009864	induced systemic resistance, jasmonic acid mediated signaling pathway	0.0223047	GO:0006575	cellular modified amino acid metabolic process	0.0233801
GO:0010161	red light signaling pathway	0.0319016							GO:0034248	regulation of cellular amide metabolic process	0.0301336				GO:0009066	aspartate family amino acid metabolic process	0.00923635				GO:0010120	camalexin biosynthetic process	0.0223047	GO:0009269	response to desiccation	0.0242611
GO:0043090	amino acid import	0.0319016							GO:0007005	mitochondrion organization	0.0301857				GO:0048588	developmental cell growth	0.00960542				GO:0010332	response to gamma radiation	0.0223047	GO:0010600	regulation of auxin biosynthetic process	0.0242611
GO:0010218	response to far red light	0.0330827							GO:1901068	guanosine-containing compound metabolic process	0.0302517				GO:0010162	seed dormancy process	0.00980067				GO:0046217	indole phytoalexin metabolic process	0.0223047	GO:0030010	establishment of cell polarity	0.0242611
GO:0010431	seed maturation	0.0332913							GO:0006220	pyrimidine nucleotide metabolic process	0.033714				GO:0022611	dormancy process	0.00980067				GO:0052314	phytoalexin metabolic process	0.0223047	GO:0042214	terpene metabolic process	0.0244513
GO:0006022	aminoglycan metabolic process	0.0335867							GO:0006221	pyrimidine nucleotide biosynthetic process	0.033714				GO:0051651	maintenance of location in cell	0.00982793				GO:0052315	phytoalexin biosynthetic process	0.0223047	GO:0006749	glutathione metabolic process	0.0244949
GO:0033500	carbohydrate homeostasis	0.0335867							GO:0009625	response to insect	0.0337356				GO:0045089	positive regulation of innate immune response	0.010016				GO:0052317	camalexin metabolic process	0.0223047	GO:0006641	triglyceride metabolic process	0.0249279
GO:0016125	sterol metabolic process	0.0341719							GO:0006696	ergosterol biosynthetic process	0.0339169				GO:0018958	phenol-containing compound metabolic process	0.0102423				GO:0006270	DNA replication initiation	0.0223938	GO:0044003	modification by symbiont of host morphology or physiology	0.0256513
GO:0019827	stem cell population maintenance	0.0341719							GO:0007000	nucleolus organization	0.0339169				GO:0006564	L-serine biosynthetic process	0.0102506				GO:0006878	cellular copper ion homeostasis	0.0248569	GO:0044242	cellular lipid catabolic process	0.026312
GO:0098727	maintenance of cell number	0.0341719							GO:0008204	ergosterol metabolic process	0.0339169				GO:0006621	protein retention in ER lumen	0.0102506				GO:0090376	seed trichome differentiation	0.0248569	GO:0010565	regulation of cellular ketone metabolic process	0.0265403
GO:0009696	salicylic acid metabolic process	0.0345113							GO:0044107	cellular alcohol metabolic process	0.0339169				GO:0009595	detection of biotic stimulus	0.0102591				GO:0090378	seed trichome elongation	0.0248569	GO:0006878	cellular copper ion homeostasis	0.0281832
GO:0005984	disaccharide metabolic process	0.0352832							GO:0044108	cellular alcohol biosynthetic process	0.0339169				GO:0098581	detection of external biotic stimulus	0.0102591				GO:0048598	embryonic morphogenesis	0.024899	GO:0090351	seedling development	0.0284459
GO:0015695	organic cation transport	0.0352908							GO:0071493	cellular response to UV-B	0.0339169				GO:0009901	anther dehiscence	0.010276				GO:0006596	polyamine biosynthetic process	0.025145	GO:0016145	S-glycoside catabolic process	0.02864
GO:0015696	ammonium transport	0.0352908							GO:0097384	cellular lipid biosynthetic process	0.0339169				GO:0044282	small molecule catabolic process	0.010981				GO:0006833	water transport	0.025145	GO:0019759	glycosinolate catabolic process	0.02864
GO:0019058	viral life cycle	0.0352908							GO:0006573	valine metabolic process	0.0339981				GO:0009932	cell tip growth	0.0110623				GO:0042044	fluid transport	0.025145	GO:0019762	glucosinolate catabolic process	0.02864
GO:0046713	borate transport	0.0352908							GO:0030245	cellulose catabolic process	0.0339981				GO:0051241	negative regulation of multicellular organismal process	0.0111741				GO:0009593	detection of chemical stimulus	0.0267822	GO:0009851	auxin biosynthetic process	0.0291595
GO:0071496	cellular response to external stimulus	0.0359132							GO:0006401	RNA catabolic process	0.0345999				GO:0009684	indoleacetic acid biosynthetic process	0.0117506				GO:0044247	cellular polysaccharide catabolic process	0.0269517	GO:0042455	ribonucleoside biosynthetic process	0.0291595
GO:0006720	isoprenoid metabolic process	0.0371612							GO:0009864	induced systemic resistance, jasmonic acid mediated signaling pathway	0.0355505				GO:0022604	regulation of cell morphogenesis	0.01199				GO:0051275	beta-glucan catabolic process	0.0275307	GO:0006073	cellular glucan metabolic process	0.0294732
GO:0010208	pollen wall assembly	0.0373567							GO:0070828	heterochromatin organization	0.0355505				GO:0006152	purine nucleoside catabolic process	0.0124994				GO:0009268	response to pH	0.0276052	GO:0044042	glucan metabolic process	0.0294732
GO:0009641	shade avoidance	0.0375172							GO:0046112	nucleobase biosynthetic process	0.0387467				GO:0035437	maintenance of protein localization in endoplasmic reticulum	0.0124994				GO:0009819	drought recovery	0.0276052	GO:0015749	monosaccharide transmembrane transport	0.0295508
GO:0009404	toxin metabolic process	0.0380514							GO:0051275	beta-glucan catabolic process	0.0387542				GO:0046244	salicylic acid catabolic process	0.0124994				GO:0009845	seed germination	0.0277024	GO:0009683	indoleacetic acid metabolic process	0.0297482
GO:0043433	negative regulation of DNA-binding transcription factor activity	0.0388124							GO:1901002	positive regulation of response to salt stress	0.0387542				GO:0009862	systemic acquired resistance, salicylic acid mediated signaling pathway	0.0125609				GO:1901657	glycosyl compound metabolic process	0.0277391	GO:0009854	oxidative photosynthetic carbon pathway	0.0297482
GO:0080144	amino acid homeostasis	0.0388124							GO:0090333	regulation of stomatal closure	0.0394429				GO:0043255	regulation of carbohydrate biosynthetic process	0.0126209				GO:0019321	pentose metabolic process	0.0284159	GO:1901606	alpha-amino acid catabolic process	0.0299664
GO:0098754	detoxification	0.0411054							GO:0003002	regionalization	0.04037				GO:0071370	cellular response to gibberellin stimulus	0.0126844				GO:0006098	pentose-phosphate shunt	0.0285676	GO:0044205	'de novo' UMP biosynthetic process	0.0305221
GO:0016143	S-glycoside metabolic process	0.0413982							GO:0009119	ribonucleoside metabolic process	0.0410024				GO:0010600	regulation of auxin biosynthetic process	0.0133543				GO:0051156	glucose 6-phosphate metabolic process	0.0285676	GO:0050665	hydrogen peroxide biosynthetic process	0.0305221
GO:0019757	glycosinolate metabolic process	0.0413982							GO:0010438	cellular response to sulfur starvation	0.0413534				GO:0032507	maintenance of protein location in cell	0.0133543				GO:0045003	double-strand break repair via synthesis-dependent strand annealing	0.028759	GO:0071326	cellular response to monosaccharide stimulus	0.0305221
GO:0019760	glucosinolate metabolic process	0.0413982							GO:0090151	establishment of protein localization to mitochondrial membrane	0.0413534				GO:0045185	maintenance of protein location	0.0133543				GO:0001678	cellular glucose homeostasis	0.028905	GO:0071331	cellular response to hexose stimulus	0.0305221
GO:0009690	cytokinin metabolic process	0.0416718							GO:0016554	cytidine to uridine editing	0.0413861				GO:0090333	regulation of stomatal closure	0.0138329				GO:0006635	fatty acid beta-oxidation	0.0291763	GO:0071333	cellular response to glucose stimulus	0.0305221
GO:0010927	cellular component assembly involved in morphogenesis	0.0418704							GO:0019856	pyrimidine nucleobase biosynthetic process	0.0439128				GO:0034219	carbohydrate transmembrane transport	0.0141935				GO:0010383	cell wall polysaccharide metabolic process	0.0295371	GO:0080001	mucilage extrusion from seed coat	0.0305221
GO:0008272	sulfate transport	0.0424612							GO:0009200	deoxyribonucleoside triphosphate metabolic process	0.0440906				GO:0010193	response to ozone	0.014766				GO:0010305	leaf vascular tissue pattern formation	0.0297186	GO:0009407	toxin catabolic process	0.0305899
GO:0042547	cell wall modification involved in multidimensional cell growth	0.0424612							GO:0034059	response to anoxia	0.0440906				GO:0009803	cinnamic acid metabolic process	0.0150079				GO:0006568	tryptophan metabolic process	0.0303842	GO:0000096	sulfur amino acid metabolic process	0.0311161
GO:0070370	cellular heat acclimation	0.0424612							GO:0055081	anion homeostasis	0.0455306				GO:0009683	indoleacetic acid metabolic process	0.0150907				GO:0006586	indolalkylamine metabolic process	0.0303842	GO:0006168	adenine salvage	0.0325529
GO:0051193	regulation of cofactor metabolic process	0.0434404							GO:0009404	toxin metabolic process	0.0473956				GO:0009696	salicylic acid metabolic process	0.0153564				GO:0031408	oxylipin biosynthetic process	0.0303842	GO:0006522	alanine metabolic process	0.0325529
GO:0009827	plant-type cell wall modification	0.0460476							GO:0051552	flavone metabolic process	0.0477661				GO:0030258	lipid modification	0.0154206				GO:0007231	osmosensory signaling pathway	0.0308031	GO:0006524	alanine catabolic process	0.0325529
GO:0046173	polyol biosynthetic process	0.0460476							GO:0015743	malate transport	0.0493689				GO:0016999	antibiotic metabolic process	0.0157074				GO:0030705	cytoskeleton-dependent intracellular transport	0.0308031	GO:0009078	pyruvate family amino acid metabolic process	0.0325529
GO:0006828	manganese ion transport	0.0462326							GO:0060260	regulation of transcription initiation from RNA polymerase II promoter	0.0494804				GO:0042762	regulation of sulfur metabolic process	0.0159281				GO:0048656	anther wall tapetum formation	0.0308031	GO:0009080	pyruvate family amino acid catabolic process	0.0325529
GO:0046271	phenylpropanoid catabolic process	0.0462326							GO:0060261	positive regulation of transcription initiation from RNA polymerase II promoter	0.0494804				GO:0001666	response to hypoxia	0.0166491				GO:0048657	anther wall tapetum cell differentiation	0.0308031	GO:0009413	response to flooding	0.0325529
GO:0046274	lignin catabolic process	0.0462326							GO:2000144	positive regulation of DNA-templated transcription, initiation	0.0494804				GO:0009635	response to herbicide	0.016963				GO:0042133	neurotransmitter metabolic process	0.0315866	GO:0035017	cuticle pattern formation	0.0325529
GO:0019395	fatty acid oxidation	0.0483468													GO:0009746	response to hexose	0.0174499				GO:0010167	response to nitrate	0.0319621	GO:0042851	L-alanine metabolic process	0.0325529
GO:0010017	red or far-red light signaling pathway	0.0488194													GO:0046246	terpene biosynthetic process	0.0177792				GO:0042762	regulation of sulfur metabolic process	0.0319621	GO:0042853	L-alanine catabolic process	0.0325529
GO:0009741	response to brassinosteroid	0.0498258													GO:0044092	negative regulation of molecular function	0.018398				GO:0009825	multidimensional cell growth	0.0320246	GO:0043096	purine nucleobase salvage	0.0325529
															GO:0046323	glucose import	0.0185686				GO:0001505	regulation of neurotransmitter levels	0.0333868	GO:0046083	adenine metabolic process	0.0325529
															GO:1904659	glucose transmembrane transport	0.0185686				GO:0000973	posttranscriptional tethering of RNA polymerase II gene DNA at nuclear periphery	0.0353749	GO:0046084	adenine biosynthetic process	0.0325529
															GO:0006109	regulation of carbohydrate metabolic process	0.018827				GO:2000067	regulation of root morphogenesis	0.0353749	GO:0080024	indolebutyric acid metabolic process	0.0325529
															GO:0008216	spermidine metabolic process	0.018974				GO:0008216	spermidine metabolic process	0.0355023	GO:1902531	regulation of intracellular signal transduction	0.0328289
															GO:0090354	regulation of auxin metabolic process	0.018974				GO:0071249	cellular response to nitrate	0.0355023	GO:0046323	glucose import	0.0329743
															GO:0051093	negative regulation of developmental process	0.0198388				GO:0009718	anthocyanin-containing compound biosynthetic process	0.0362153	GO:1904659	glucose transmembrane transport	0.0329743
															GO:0002237	response to molecule of bacterial origin	0.0202817				GO:0000038	very long-chain fatty acid metabolic process	0.0363705	GO:0019344	cysteine biosynthetic process	0.0333094
															GO:0035336	long-chain fatty-acyl-CoA metabolic process	0.0208154				GO:0010268	brassinosteroid homeostasis	0.0363705	GO:1902532	negative regulation of intracellular signal transduction	0.0333094
															GO:0008645	hexose transmembrane transport	0.020955				GO:0050829	defense response to Gram-negative bacterium	0.0363705	GO:0060429	epithelium development	0.0336718
															GO:0052386	cell wall thickening	0.0214918				GO:0010150	leaf senescence	0.0366489	GO:0016054	organic acid catabolic process	0.0340851
															GO:0048868	pollen tube development	0.0219132				GO:0042546	cell wall biogenesis	0.036757	GO:0046395	carboxylic acid catabolic process	0.0340851
															GO:0043068	positive regulation of programmed cell death	0.0226912				GO:0048826	cotyledon morphogenesis	0.0370232	GO:0046112	nucleobase biosynthetic process	0.0348287
															GO:0009816	defense response to bacterium, incompatible interaction	0.022995				GO:0010037	response to carbon dioxide	0.037216	GO:0006534	cysteine metabolic process	0.0358458
															GO:0009690	cytokinin metabolic process	0.0232968				GO:0010088	phloem development	0.037216	GO:0009704	de-etiolation	0.0360307
															GO:0034052	positive regulation of plant-type hypersensitive response	0.0232968				GO:0032776	DNA methylation on cytosine	0.037216	GO:0032196	transposition	0.0364648
															GO:0048194	Golgi vesicle budding	0.0234226				GO:0051176	positive regulation of sulfur metabolic process	0.037216	GO:1901658	glycosyl compound catabolic process	0.0367681
															GO:0008643	carbohydrate transport	0.023792				GO:0071218	cellular response to misfolded protein	0.037216	GO:0016444	somatic cell DNA recombination	0.0378048
															GO:0009740	gibberellic acid mediated signaling pathway	0.0238953				GO:0072347	response to anesthetic	0.037216	GO:0009065	glutamine family amino acid catabolic process	0.0379463
															GO:0030308	negative regulation of cell growth	0.0241175				GO:0006646	phosphatidylethanolamine biosynthetic process	0.0374591	GO:0010364	regulation of ethylene biosynthetic process	0.0388844
															GO:0035337	fatty-acyl-CoA metabolic process	0.0241175				GO:0010225	response to UV-C	0.0374591	GO:0031335	regulation of sulfur amino acid metabolic process	0.0388844
															GO:0072595	maintenance of protein localization in organelle	0.0241175				GO:0042214	terpene metabolic process	0.0374591	GO:0071324	cellular response to disaccharide stimulus	0.0388844
															GO:0009856	pollination	0.0241869				GO:0046337	phosphatidylethanolamine metabolic process	0.0374591	GO:1900908	regulation of olefin metabolic process	0.0388844
															GO:0044706	multi-multicellular organism process	0.0241869				GO:0016125	sterol metabolic process	0.0385431	GO:1900911	regulation of olefin biosynthetic process	0.0388844
															GO:0010476	gibberellin mediated signaling pathway	0.0249154				GO:0051336	regulation of hydrolase activity	0.0385431	GO:0009845	seed germination	0.0393729
															GO:0010942	positive regulation of cell death	0.0249216				GO:0009403	toxin biosynthetic process	0.0388312	GO:0031669	cellular response to nutrient levels	0.0393729
															GO:0015749	monosaccharide transmembrane transport	0.0249216				GO:0006004	fucose metabolic process	0.0396639	GO:0034219	carbohydrate transmembrane transport	0.0395739
															GO:0044036	cell wall macromolecule metabolic process	0.025196				GO:1900055	regulation of leaf senescence	0.0396639	GO:0051090	regulation of DNA-binding transcription factor activity	0.0398277
															GO:0009067	aspartate family amino acid biosynthetic process	0.0263506				GO:0062012	regulation of small molecule metabolic process	0.0399189	GO:0071941	nitrogen cycle metabolic process	0.0401783
															GO:0010119	regulation of stomatal movement	0.0272079				GO:0009292	genetic transfer	0.0400795	GO:1900140	regulation of seedling development	0.0401955
															GO:0010363	regulation of plant-type hypersensitive response	0.0275577				GO:0009294	DNA mediated transformation	0.0400795	GO:2001252	positive regulation of chromosome organization	0.0410461
															GO:0015976	carbon utilization	0.0276851				GO:0006820	anion transport	0.0408407	GO:0080092	regulation of pollen tube growth	0.0411469
															GO:0036293	response to decreased oxygen levels	0.0279591				GO:0035821	modification of morphology or physiology of other organism	0.0410365	GO:0044703	multi-organism reproductive process	0.042476
															GO:0007155	cell adhesion	0.0284529				GO:0090693	plant organ senescence	0.0410716	GO:0034614	cellular response to reactive oxygen species	0.0425929
															GO:0022610	biological adhesion	0.0284529				GO:0046839	phospholipid dephosphorylation	0.0413103	GO:0042026	protein refolding	0.0431482
															GO:0000160	phosphorelay signal transduction system	0.0285879				GO:0046856	phosphatidylinositol dephosphorylation	0.0413103	GO:0015780	nucleotide-sugar transmembrane transport	0.04421
															GO:0070482	response to oxygen levels	0.0292022				GO:0010410	hemicellulose metabolic process	0.0423075	GO:0030148	sphingolipid biosynthetic process	0.04421
															GO:0007584	response to nutrient	0.0292881				GO:0090698	post-embryonic plant morphogenesis	0.0441665	GO:0000097	sulfur amino acid biosynthetic process	0.0442696
															GO:0010675	regulation of cellular carbohydrate metabolic process	0.0293216				GO:0009736	cytokinin-activated signaling pathway	0.0444091	GO:2001057	reactive nitrogen species metabolic process	0.0442696
															GO:0048581	negative regulation of post-embryonic development	0.0301899				GO:0003002	regionalization	0.0446125	GO:0009744	response to sucrose	0.04427
															GO:0000097	sulfur amino acid biosynthetic process	0.0309698				GO:0051701	interaction with host	0.0446295	GO:0010411	xyloglucan metabolic process	0.0455138
															GO:0009064	glutamine family amino acid metabolic process	0.0311052				GO:0006760	folic acid-containing compound metabolic process	0.0449182	GO:0044273	sulfur compound catabolic process	0.0458847
															GO:0051090	regulation of DNA-binding transcription factor activity	0.0311901				GO:0005513	detection of calcium ion	0.0452946	GO:0018344	protein geranylgeranylation	0.045942
															GO:0009835	fruit ripening	0.031517				GO:0006344	maintenance of chromatin silencing	0.0452946	GO:0033358	UDP-L-arabinose biosynthetic process	0.045942
															GO:0000904	cell morphogenesis involved in differentiation	0.0324125				GO:0010021	amylopectin biosynthetic process	0.0452946	GO:0045226	extracellular polysaccharide biosynthetic process	0.045942
															GO:0043455	regulation of secondary metabolic process	0.0326352				GO:0010071	root meristem specification	0.0452946	GO:0045227	capsule polysaccharide biosynthetic process	0.045942
															GO:0071695	anatomical structure maturation	0.0327734				GO:0010412	mannan metabolic process	0.0452946	GO:0045230	capsule organization	0.045942
															GO:0090332	stomatal closure	0.0330677				GO:0015865	purine nucleotide transport	0.0452946	GO:0046130	purine ribonucleoside catabolic process	0.045942
															GO:0031349	positive regulation of defense response	0.0333351				GO:0042814	monopolar cell growth	0.0452946	GO:0046379	extracellular polysaccharide metabolic process	0.045942
															GO:0032269	negative regulation of cellular protein metabolic process	0.0334157				GO:2000896	amylopectin metabolic process	0.0452946	GO:0046128	purine ribonucleoside metabolic process	0.0460204
															GO:0007029	endoplasmic reticulum organization	0.0340768				GO:0044764	multi-organism cellular process	0.0462877	GO:0001678	cellular glucose homeostasis	0.0462224
															GO:0010187	negative regulation of seed germination	0.0340768				GO:0043455	regulation of secondary metabolic process	0.046351	GO:0009861	jasmonic acid and ethylene-dependent systemic resistance	0.0467022
															GO:0043650	dicarboxylic acid biosynthetic process	0.0340768				GO:0033013	tetrapyrrole metabolic process	0.0464229	GO:0006457	protein folding	0.0477847
															GO:0009310	amine catabolic process	0.0356113				GO:0048766	root hair initiation	0.0477607	GO:0051781	positive regulation of cell division	0.0485684
															GO:0042219	cellular modified amino acid catabolic process	0.0356113				GO:0006880	intracellular sequestering of iron ion	0.0483702	GO:1902533	positive regulation of intracellular signal transduction	0.0485684
															GO:0042402	cellular biogenic amine catabolic process	0.0356113				GO:0042732	D-xylose metabolic process	0.0483702	GO:0009226	nucleotide-sugar biosynthetic process	0.0486512
															GO:0051248	negative regulation of protein metabolic process	0.0358451				GO:0046838	phosphorylated carbohydrate dephosphorylation	0.0483702	GO:0043903	regulation of symbiosis, encompassing mutualism through parasitism	0.0492002
															GO:0009873	ethylene-activated signaling pathway	0.0360451				GO:0071329	cellular response to sucrose stimulus	0.0483702	GO:0044209	AMP salvage	0.0492002
															GO:0009900	dehiscence	0.0371136				GO:0097577	sequestering of iron ion	0.0483702	GO:0080142	regulation of salicylic acid biosynthetic process	0.0492002
															GO:0042744	hydrogen peroxide catabolic process	0.0373543				GO:2000033	regulation of seed dormancy process	0.0483702	GO:0009267	cellular response to starvation	0.0495253
															GO:0097164	ammonium ion metabolic process	0.0379315				GO:0006875	cellular metal ion homeostasis	0.0486039	GO:0009116	nucleoside metabolic process	0.0495318
															GO:0012501	programmed cell death	0.0399613				GO:0010364	regulation of ethylene biosynthetic process	0.0487859	GO:0009070	serine family amino acid biosynthetic process	0.049571
															GO:0009164	nucleoside catabolic process	0.039965				GO:0031335	regulation of sulfur amino acid metabolic process	0.0487859
															GO:0034656	nucleobase-containing small molecule catabolic process	0.039965				GO:0046113	nucleobase catabolic process	0.0487859
															GO:0042214	terpene metabolic process	0.039965				GO:1900908	regulation of olefin metabolic process	0.0487859
															GO:0042454	ribonucleoside catabolic process	0.039965				GO:1900911	regulation of olefin biosynthetic process	0.0487859
															GO:0006525	arginine metabolic process	0.0403009				GO:0032196	transposition	0.0488474
															GO:0045926	negative regulation of growth	0.0403009				GO:0032508	DNA duplex unwinding	0.0497276
															GO:0006598	polyamine catabolic process	0.0419415
															GO:0010253	UDP-rhamnose biosynthetic process	0.0419415
															GO:0015800	acidic amino acid transport	0.0419415
															GO:0033273	response to vitamin	0.0419415
															GO:0033478	UDP-rhamnose metabolic process	0.0419415
															GO:0042126	nitrate metabolic process	0.0461107
															GO:0042128	nitrate assimilation	0.0461107
															GO:0010380	regulation of chlorophyll biosynthetic process	0.0471274
															GO:0009065	glutamine family amino acid catabolic process	0.0494356
															GO:0009700	indole phytoalexin biosynthetic process	0.0494356
															GO:0010120	camalexin biosynthetic process	0.0494356
															GO:0019336	phenol-containing compound catabolic process	0.0494356
															GO:0046217	indole phytoalexin metabolic process	0.0494356
															GO:0052314	phytoalexin metabolic process	0.0494356
															GO:0052315	phytoalexin biosynthetic process	0.0494356
															GO:0052317	camalexin metabolic process	0.0494356
															GO:0045492	xylan biosynthetic process	0.0496841
															GO:0046189	phenol-containing compound biosynthetic process	0.0496841

## Sheet: Supplementary Table 6
Supplementary Table 6. List of DEGs involved in Xcc resistance between R and S lines
Functional Category	Up/Down-regulated	Gene ID	Log2 Fold Change (S line vs R line)			A.thaliana ID	A. thaliana Annotation
			2 dpi	7 dpi	12 dpi
PAMPs perception and signaling
	UP	BolC04g058140.2J	--	2.24514	1.26367	AT2G31880	Suppressor of BIR1 1
		BolC04g058150.2J	1.26128	1.49597	--	AT2G31880	Suppressor of BIR1 1
		BolC05g061930.2J	3.67889	5.64752	8.25055	AT3G01840	Lysm-containing receptor-like kinase 2
		BolC03g083910.2J	2.80466	2.26716	2.21156	AT1G51940	Lysm-containing receptor-like kinase 3
		BolC06g006540.2J	9.59136	10.0953	9.97552	AT1G51940	Lysm-containing receptor-like kinase 3
		BolC04g059440.2J	1.3132	--	--	AT2G33580	Lysm-containing receptor-like kinase 5
		BolC03g052750.2J	--	1.45963	--	AT2G17120	Lysm-containing receptor protein 1
		BolC05g020200.2J	--	1.72259	--	AT1G21880	Lysm-containing receptor protein 2
		BolC01g047940.2J	--	4.87063	8.05447	AT3G14840	Lysm RLK1-interacting kinase 1
		BolC04g063750.2J	3.76224	4.72846	4.69837	AT2G39660	Botrytis-induced kinase 1
		BolC07g032440.2J	2.14441	1.69655	1.66776	AT2G02800	PBS1-like 3
		BolC03g028650.2J	5.74643	4.65519	4.17978	AT2G28930	PBS1-like 10
		BolC04g021270.2J	--	1.33608	--	AT2G28930	PBS1-like 10
		BolC09g026320.2J	--	1.02672	--	AT5G47070	PBS1-like 19
		BolC05g018560.2J	1.34129	1.03003	1.22926	AT1G20650	PBS1-like 21
		BolC07g022180.2J	3.78574	2.29867	2.03771	AT1G20650	PBS1-like 21
	DOWN	BolC07g035990.2J	-1.87547	-2.27225	-2.80844	AT3G28450	BAK1-interacting receptor-like kinase 2
		BolC08g053260.2J	-1.12525	-1.33417	--	AT1G14370	PBS1-like 2
		BolC09g056760.2J	-1.11523	--	--	AT5G16500	PBS1-like 43
		BolC06g036300.2J	-1.97492	-1.43585	-1.38778	AT1G49040	Stomatal cytokinesis-defective 1
Stomatal defense
	UP	BolC03g053940.2J	--	3.23	--	AT2G18960	H+-ATPase 1
		BolC03g082360.2J	--	--	1.42564	AT4G30190	H+-ATPase 2
	DOWN	BolC04g033010.2J	-4.52896	-9.65968	-3.10189	AT3G59700	L-type lectin receptor kinase V.5
		BolC06g025200.2J	-5.37272	-5.39026	-6.09954	AT3G59700	L-type lectin receptor kinase V.5
		BolC05g021170.2J	-1.42291	-1.55721	--	AT5G57350	H+-ATPase 3
		BolC08g026270.2J	--	-2.01056	--	AT1G17260	H+-ATPase 10
		BolC02g061150.2J	-1.12798	--	-1.32503	AT5G62670	H+-ATPase 11
		BolC04g062890.2J	--	-1.97097	--	AT2G38170	Cation exchanger 1
		BolC01g049610.2J	-1.11896	--	--	AT3G13320	Cation exchanger 2
		BolC07g044920.2J	--	-1.2698	--	AT3G51860	Cation exchanger 3
		BolC06g015980.2J	-1.3899	-1.16797	--	AT1G55730	Cation exchanger 5
ROS
	UP	BolC08g033240.2J	2.62589	3.32419	2.91196	AT3G49120	Peroxidase 34
		BolC06g032950.2J	2.19849	3.20814	1.59178	AT1G72610	Germin-like protein 1
		BolC06g044130.2J	1.54757	2.84707	1.07448	AT1G72610	Germin-like protein 1
		BolC09g051890.2J	7.42112	7.5711	5.34319	AT1G72610	Germin-like protein 1
		BolC03g048560.2J	7.61307	6.34962	7.52043	AT3G23170	Hypoxia response unknown protein 39
		BolC03g048570.2J	3.62761	1.76587	3.043	AT3G23170	Hypoxia response unknown protein 39
		BolC07g022050.2J	8.70491	9.75728	10.0049	AT4G35090	Catalase 2
		BolC05g018520.2J	1.52793	1.36988	1.14838	AT1G20620	Catalase 3
		BolC01g052680.2J	1.14198	2.18095	--	AT3G09640	Ascorbate peroxidase 2
		BolC01g003060.2J	--	2.39678	--	AT4G35970	Ascorbate peroxidase 5
	DOWN	BolC01g029800.2J	-1.2526	-1.61907	-1.42941	AT3G49120	Peroxidase 34
Effectors perception and signaling
	UP	BolC06g008810.2J	--	3.15729	1.08384	AT4G08500	MEKK1
		BolC08g035280.2J	1.51765	1.83222	1.56164	AT3G50950	HOPZ-activated resistance 1
		BolC03g015660.2J	--	--	1.09839	AT3G57710	Resistance related kinase 1
		BolC04g003550.2J	8.17448	5.24699	7.30293	AT3G57740	ZRK4
		BolC06g023750.2J	7.31093	--	7.66897	AT3G57750	HOPZ-ETI-deficient 1
		BolC01g053960.2J	5.62078	5.93038	5.05105	AT3G07040	Resistance to p. syringae pv maculicola 1
		BolC07g011320.2J	1.99599	1.5454	1.75082	AT3G25070	RPM1 interacting protein 4
	DOWN	BolC09g047800.2J	--	-1.74674	--	AT5G58940	Calmodulin-binding receptor-like cytoplasmic kinase 1
		BolC09g000270.2J	-1.53054	--	-1.07913	AT4G00330	Calmodulin-binding receptor-like cytoplasmic kinase 2
		BolC03g034380.2J	-1.55147	-1.39339	--	AT4G08500	MEKK1
		BolC03g034400.2J	-1.20106	-1.32212	--	AT4G08500	MEKK1
		BolC06g008820.2J	--	-2.44604	-4.99136	AT4G08500	MEKK1
		BolC09g034530.2J	-4.41647	-4.24872	-3.4176	AT4G08500	MEKK1
		BolC04g028400.2J	-7.22497	-6.83771	--	AT5G61500	Autophagy 3
		BolC02g046180.2J	-1.13642	--	--	AT5G45900	Autophagy 7
		BolC02g039120.2J	-1.51067	-1.19958	--	AT4G21980	Autophagy 8a
		BolC04g018660.2J	-1.91569	-1.93667	-1.22865	AT2G31260	Autophagy 9
		BolC04g034620.2J	--	-1.08715	--	AT3G07525	Autophagy 10
		BolC05g058210.2J	-1.74452	-1.34859	-1.19885	AT3G07525	Autophagy 10
		BolC09g010460.2J	-1.39502	-1.27821	-1.103	AT5G66930	Autophagy 101
Salicylic acid metabolisms
	UP	BolC04g011300.2J	2.02169	2.52349	--	AT2G37040	Phenylalanine ammonia-lyase 1
		BolC04g062040.2J	1.13304	1.7128	--	AT2G37040	Phenylalanine ammonia-lyase 1
		BolC06g031350.2J	1.11015	1.3688	1.6211	AT1G74710	Isochorismate synthase 1
		BolC06g046040.2J	--	1.399	--	AT1G74710	Isochorismate synthase 1
		BolC06g032050.2J	--	2.21577	2.55091	AT1G73805	SAR deficient 1
		BolC06g045220.2J	--	2.83265	2.13175	AT1G73805	SAR deficient 1
		BolC02g031170.2J	2.49822	3.63914	2.26626	AT5G62470	Myb-related protein 96
		BolC03g058680.2J	1.74952	1.94731	1.32497	AT5G62470	Myb-related protein 96
		BolC04g035730.2J	--	3.57137	--	AT3G56400	WRKY DNA-binding protein 70
		BolC06g022550.2J	--	3.31294	--	AT3G56400	WRKY DNA-binding protein 70
		BolC08g040340.2J	1.40825	2.6238	--	AT3G56400	WRKY DNA-binding protein 70
		BolC08g025140.2J	1.02285	--	--	AT1G14410	Whirly 1
		BolC01g030440.2J	--	1.23821	--	AT3G48080	Enhanced disease susceptibility 1B
		BolC01g030450.2J	--	1.62987	--	AT3G48080	Enhanced disease susceptibility 1B
		BolC08g032190.2J	--	1.62395	--	AT3G48080	Enhanced disease susceptibility 1B
		BolC04g040040.2J	--	1.39755	1.52245	AT3G52430	Phytoalexin deficient 4
		BolC07g045230.2J	--	1.43408	1.06625	AT3G52430	Phytoalexin deficient 4
		BolC08g036530.2J	--	--	1.21128	AT3G52430	Phytoalexin deficient 4
		BolC01g042300.2J	2.47077	3.86373	--	AT3G20600	Non race-specific disease resistance 1
	DOWN	BolC04g005120.2J	-1.83312	-2.34876	--	AT2G43820	Salicylic acid glucosyltransferase 1
		BolC03g040930.2J	-6.53525	-9.36127	-7.05803	AT3G11480	BSMT1
Jasmonic acid metabolisms
	DOWN	BolC02g021100.2J	--	--	-8.04146	AT3G45140	Lipoxygenase 2
		BolC02g021110.2J	--	-5.47107	-8.21087	AT3G45140	Lipoxygenase 2
		BolC06g027420.2J	--	-4.03201	-4.67552	AT3G45140	Lipoxygenase 2
		BolC06g035980.2J	--	-3.61585	-3.90594	AT3G45140	Lipoxygenase 2
		BolC06g036000.2J	--	-5.61823	-6.48135	AT3G45140	Lipoxygenase 2
		BolC08g026470.2J	-2.8741	-1.93326	-3.50888	AT1G17420	Lipoxygenase 3
		BolC02g029480.2J	--	-2.4035	--	AT1G72520	Lipoxygenase 4
		BolC05g040200.2J	--	--	-1.06738	AT3G22400	Lipoxygenase 5
		BolC02g023600.2J	--	--	-1.51582	AT1G67560	Lipoxygenase 6
		BolC08g051120.2J	--	-3.39663	--	AT1G76690	12-oxophytodienoate reductase 2
		BolC03g050590.2J	-1.42142	--	-1.54064	AT2G06050	12-oxophytodienoate reductase 3
		BolC04g040480.2J	-1.28117	-1.52773	--	AT3G51840	Acyl-COA oxidase 4
		BolC01g054030.2J	-2.09986	-1.7773	-1.82274	AT3G06860	Multifunctional protein 2
		BolC07g054250.2J	-1.88124	--	-2.52698	AT4G29010	AIM1
		BolC08g019440.2J	-2.15018	-1.44618	--	AT4G29010	AIM1
		BolC03g019710.2J	-1.17929	-1.23394	--	AT2G33150	3-ketoacyl-coa thiolase 2
		BolC04g016040.2J	-1.10522	-1.19824	--	AT2G33150	3-ketoacyl-coa thiolase 2
		BolC04g002230.2J	-1.49929	-1.76123	--	AT2G46370	Jasmonate resistant 1
		BolC04g067970.2J	-1.04419	--	-1.17556	AT2G46370	Jasmonate resistant 1
		BolC08g027560.2J	--	-1.81881	-3.6226	AT1G19180	Jasmonate-ZIM-domain protein 1
		BolC04g063990.2J	-1.70951	-1.98901	-2.21642	AT2G39940	Coronatine insensitive 1
		BolC04g064010.2J	-1.13425	-1.77733	-1.95828	AT2G39940	Coronatine insensitive 1
		BolC05g037770.2J	--	-1.54268	-2.80665	AT1G32640	MYC2
		BolC08g011240.2J	--	--	-2.6017	AT1G32640	MYC2
		BolC07g029330.2J	--	--	-1.04376	AT5G46760	MYC3
		BolC01g011310.2J	--	--	-1.12442	AT4G17880	MYC4
		BolC06g007890.2J	--	-5.32883	--	AT1G52890	NAC domain containing protein 19
		BolC01g022350.2J	--	-1.50811	-2.24383	AT4G27410	NAC domain containing protein 72
		BolC07g053230.2J	--	-2.26744	--	AT4G27410	NAC domain containing protein 72
		BolC01g017630.2J	--	-3.12682	-3.56536	AT4G23600	Coronatine induced 1
		BolC03g078690.2J	-5.15483	-2.61342	-4.7172	AT4G23600	Coronatine induced 1
		BolC02g030760.2J	-5.40728	-4.47953	-6.70879	AT1G74100	Coronatine induced 7
		BolC06g045540.2J	--	--	-3.97867	AT1G74100	Coronatine induced 7
		BolC02g058900.2J	-7.95992	-8.27211	--	AT5G24770	Vegetative storage protein 2
Ethylene metabolisms
	UP	BolC05g003120.2J	--	1.96066	1.09995	AT1G05010	1-aminocyclopropane-1-carboxylate oxidase 4
		BolC01g042140.2J	1.45417	1.64581	1.37234	AT3G20770	Ethylene-insensitive 3
		BolC03g029350.2J	1.45974	1.81229	1.04132	AT2G27050	EIN3-like1
		BolC06g032080.2J	1.50545	1.71663	1.20829	AT1G73730	EIN3-like3
		BolC01g047690.2J	4.0778	3.34132	--	AT3G15210	Ethylene response factor 4
		BolC03g084740.2J	--	1.7129	--	AT3G15210	Ethylene response factor 4
		BolC05g051080.2J	1.66137	--	--	AT3G15210	Ethylene response factor 4
		BolC07g016930.2J	2.73643	1.75493	--	AT1G28370	Ethylene response factor 11
		BolC09g048800.2J	--	6.64172	3.99499	AT5G67480	BTB and TAZ domain protein 4
		BolC01g001480.2J	1.81688	2.26145	--	AT4G37610	BTB and TAZ domain protein 5
		BolC07g059490.2J	2.94643	1.99581	--	AT4G37610	BTB and TAZ domain protein 5
	DOWN	BolC03g054070.2J	-3.53707	-3.07595	--	AT5G67480	BTB and TAZ domain protein 4
Abscisic acid metabolisms
	UP	BolC03g016360.2J	1.83247	1.69058	1.45759	AT5G53160	Regulatory components of ABA receptor 3
		BolC07g011060.2J	--	7.29579	7.16579	AT5G59160	Type one serine/threonine protein phosphatase 2
	DOWN	BolC06g029280.2J	--	-1.44784	-1.9159	AT1G78290	SNF1-related protein kinase 2.8
		BolC06g049310.2J	--	--	-4.32459	AT1G78290	SNF1-related protein kinase 2.8
		BolC04g050420.2J	-1.41853	--	--	AT2G23030	SNF1-related protein kinase 2.9
		BolC06g049370.2J	--	--	-5.491	AT1G78390	Nine-cis-epoxycarotenoid dioxygenase 9
Sugar metabolisms
	UP	BolC03g034620.2J	--	1.85606	1.50749	AT4G02050	Sugar transporter protein 7
		BolC07g032500.2J	--	1.32201	--	AT2G02860	Sucrose transporter 3
		BolC08g029290.2J	--	1.07241	--	AT1G21460	SWEET1
		BolC06g009360.2J	3.77943	4.41447	3.45875	AT1G55120	Cell wall invertase 3
		BolC05g020990.2J	--	1.28155	--	AT1G22650	Alkaline/neutral invertase D
		BolC03g031410.2J	--	1.00167	--	AT4G09510	Alkaline/neutral invertase I
		BolC05g010580.2J	--	1.2767	--	AT1G12240	Vacuolar invertase 2
		BolC03g056130.2J	--	1.5349	--	AT5G64620	Cell wall/vacuolar inhibitor of fructosidase 2
		BolC09g009270.2J	--	1.91407	--	AT5G64620	Cell wall/vacuolar inhibitor of fructosidase 2
		BolC01g057260.2J	1.65216	1.15983	1.69372	AT3G01180	Starch synthase 2
		BolC05g037540.2J	1.291	1.20352	--	AT1G32900	Granule bound starch synthase 1
	DOWN	BolC03g046510.2J	-3.05294	-2.63727	-3.57909	AT3G19930	Sugar transporter protein 4
		BolC07g040340.2J	--	--	-4.15764	AT5G26340	Sugar transporter protein 13
		BolC06g048500.2J	-1.52927	-1.60529	-1.88339	AT1G77210	Sugar transporter protein 14
		BolC02g028540.2J	-2.05134	-2.4774	-3.23759	AT1G71880	Sucrose-proton symporter 1
		BolC09g022600.2J	-2.98269	-2.65189	--	AT1G71880	Sucrose-proton symporter 1
		BolC09g065780.2J	-6.89472	-7.36929	--	AT1G66570	Sucrose-proton symporter 7
		BolC05g051540.2J	--	-1.02926	-2.53641	AT3G14770	SWEET2
		BolC07g042370.2J	--	--	-1.60414	AT5G23660	SWEET12
		BolC09g059870.2J	-7.04468	-5.55585	--	AT5G13170	SWEET15
		BolC07g045870.2J	--	--	-2.39513	AT4G15920	SWEET17
		BolC01g048980.2J	--	-5.53484	--	AT3G13790	Cell wall invertase 1
		BolC05g052810.2J	-3.35985	-4.24579	--	AT3G13790	Cell wall invertase 1
		BolC01g003960.2J	-1.72991	-2.72656	--	AT4G34860	Alkaline/neutral invertase B
		BolC05g059130.2J	-2.21808	-2.50212	-2.82222	AT3G06500	Alkaline/neutral invertase C
		BolC09g014680.2J	-5.11061	--	-6.74201	AT1G62660	Vacuolar invertase 1
		BolC08g054840.2J	-1.05131	--	-1.17712	AT1G12240	Vacuolar invertase 2
		BolC06g002210.2J	-2.20694	-2.77462	--	AT1G47960	Cell wall/vacuolar inhibitor of fructosidase 1
		BolC08g035000.2J	-11.2375	-11.3611	-11.2825	AT3G50700	Indeterminate (ID)-domain 2
		BolC08g014500.2J	-3.16905	-4.37453	-4.83366	AT4G15210	Beta-amylase 5
Phenylpropanoid and flavonoid metabolisms
	UP	BolC04g011300.2J	2.02169	2.52349	--	AT2G37040	Phenylalanine ammonia-lyase 1
		BolC04g062040.2J	1.13304	1.7128	--	AT2G37040	Phenylalanine ammonia-lyase 1
		BolC05g056320.2J	1.40406	2.52934	--	AT3G10340	Phenylalanine ammonia-lyase 4
		BolC06g012960.2J	1.00103	--	--	AT1G51680	4-coumarate:CoA ligase 1
		BolC06g036850.2J	2.95818	4.5688	2.44855	AT1G65060	4-coumarate:CoA ligase 3
		BolC03g018320.2J	1.40374	1.40885	--	AT2G30490	Cinnamate-4-hydroxylase
		BolC04g056710.2J	1.32993	1.69803	--	AT2G30490	Cinnamate-4-hydroxylase
		BolC09g059140.2J	2.51532	4.36519	2.66997	AT5G13930	Chalcone synthase
		BolC09g066690.2J	2.39209	2.26972	--	AT5G05270	Chalcone isomerase like
		BolC09g064000.2J	3.21354	--	--	AT5G07990	Flavonoid 3' hydroxylase
		BolC09g063480.2J	--	1.33263	--	AT5G08640	Flavonol synthase 1
	DOWN	BolC03g047250.2J	-1.58053	--	-1.26995	AT3G21230	4-coumarate:CoA ligase 5
		BolC05g041630.2J	--	-3.79519	-4.53451	AT3G21230	4-coumarate:CoA ligase 5
		BolC03g018300.2J	-4.3901	-4.86193	--	AT2G30490	Cinnamate-4-hydroxylase
		BolC04g056700.2J	-2.66849	-2.59457	-2.64806	AT2G30490	Cinnamate-4-hydroxylase
		BolC04g064870.2J	-2.69173	-2.83004	-4.37665	AT2G40890	Cinnamate-3-hydroxylase
